# Supplementary material for: Potential of Diffusion Tensor Imaging and Relaxometry for the Detection of Specific Pathological Alterations in Parkinson's Disease (PD)
Source: PLoS One. 2015 Dec 29;10(12):e0145493. doi: 10.1371/journal.pone.0145493 (PMC4705111; doi:10.1371/journal.pone.0145493)
Supplement: S1 Data — (CSV) [file pone.0145493.s001.csv]

Pat_ID	Disease	Region	Region.code	adc	fa	r2	star	age	duration	updrs3	hoehn
1	HC	cc	1	0.788	0.756	9.965	19.990	73	NA	NA	NA
1	HC	gp	2	0.729	0.481	11.211	21.729	73	NA	NA	NA
1	HC	mc	3	0.704	0.665	8.606	19.804	73	NA	NA	NA
1	HC	nc	4	0.761	0.395	9.432	16.298	73	NA	NA	NA
1	HC	pu	7	0.730	0.384	10.433	17.504	73	NA	NA	NA
1	HC	sn	8	0.761	0.569	9.943	20.299	73	NA	NA	NA
1	HC	th	9	0.756	0.436	9.286	16.246	73	NA	NA	NA
1	HC	sl1	11	0.786	0.551	9.249	18.594	73	NA	NA	NA
1	HC	sl2	12	0.744	0.522	10.065	20.880	73	NA	NA	NA
1	HC	sl3	13	0.749	0.610	10.339	21.119	73	NA	NA	NA
2	HC	cc	1	0.765	0.774	8.844	17.319	68	NA	NA	NA
2	HC	gp	2	0.672	0.503	11.798	22.961	68	NA	NA	NA
2	HC	mc	3	0.653	0.696	8.614	15.076	68	NA	NA	NA
2	HC	nc	4	0.745	0.351	9.806	14.975	68	NA	NA	NA
2	HC	pu	7	0.732	0.380	10.251	15.868	68	NA	NA	NA
2	HC	sn	8	0.749	0.600	10.618	23.939	68	NA	NA	NA
2	HC	th	9	0.755	0.449	9.753	17.114	68	NA	NA	NA
2	HC	sl1	11	0.677	0.641	11.000	25.372	68	NA	NA	NA
2	HC	sl2	12	0.766	0.594	10.915	24.801	68	NA	NA	NA
2	HC	sl3	13	0.813	0.550	9.813	21.246	68	NA	NA	NA
3	HC	cc	1	0.774	0.782	9.456	17.464	74	NA	NA	NA
3	HC	gp	2	0.808	0.414	10.280	18.353	74	NA	NA	NA
3	HC	mc	3	0.682	0.712	7.841	15.795	74	NA	NA	NA
3	HC	nc	4	0.741	0.318	9.022	13.533	74	NA	NA	NA
3	HC	pu	7	0.729	0.352	9.634	14.829	74	NA	NA	NA
3	HC	sn	8	0.803	0.516	8.963	20.268	74	NA	NA	NA
3	HC	th	9	0.737	0.437	9.221	15.847	74	NA	NA	NA
3	HC	sl1	11	0.732	0.539	9.520	21.036	74	NA	NA	NA
3	HC	sl2	12	0.841	0.460	9.001	18.589	74	NA	NA	NA
3	HC	sl3	13	0.826	0.544	8.353	21.222	74	NA	NA	NA
4	HC	cc	1	0.754	0.792	9.851	18.536	63	NA	NA	NA
4	HC	gp	2	0.746	0.442	11.139	21.129	63	NA	NA	NA
4	HC	mc	3	0.645	0.709	8.557	16.400	63	NA	NA	NA
4	HC	nc	4	0.728	0.308	9.528	11.856	63	NA	NA	NA
4	HC	pu	7	0.680	0.354	10.387	16.553	63	NA	NA	NA
4	HC	sn	8	0.763	0.508	9.561	19.732	63	NA	NA	NA
4	HC	th	9	0.734	0.403	9.602	15.171	63	NA	NA	NA
4	HC	sl1	11	0.762	0.479	9.886	19.568	63	NA	NA	NA
4	HC	sl2	12	0.717	0.557	9.499	20.306	63	NA	NA	NA
4	HC	sl3	13	0.827	0.502	9.068	19.261	63	NA	NA	NA
5	HC	cc	1	0.752	0.818	9.925	17.558	60	NA	NA	NA
5	HC	gp	2	0.798	0.428	10.724	21.763	60	NA	NA	NA
5	HC	mc	3	0.673	0.695	8.084	15.899	60	NA	NA	NA
5	HC	nc	4	0.778	0.314	9.714	14.851	60	NA	NA	NA
5	HC	pu	7	0.747	0.378	10.439	17.402	60	NA	NA	NA
5	HC	sn	8	0.739	0.561	10.194	20.407	60	NA	NA	NA
5	HC	th	9	0.749	0.422	9.476	14.668	60	NA	NA	NA
5	HC	sl1	11	0.715	0.658	10.133	20.691	60	NA	NA	NA
5	HC	sl2	12	0.763	0.489	10.616	21.669	60	NA	NA	NA
5	HC	sl3	13	0.744	0.535	9.778	18.625	60	NA	NA	NA
6	HC	cc	1	0.825	0.744	10.135	17.215	69	NA	NA	NA
6	HC	gp	2	0.732	0.496	10.966	17.553	69	NA	NA	NA
6	HC	mc	3	0.689	0.678	8.177	18.185	69	NA	NA	NA
6	HC	nc	4	0.761	0.339	9.000	15.010	69	NA	NA	NA
6	HC	pu	7	0.727	0.375	9.861	15.188	69	NA	NA	NA
6	HC	sn	8	0.779	0.593	9.727	20.782	69	NA	NA	NA
6	HC	th	9	0.752	0.435	9.158	15.163	69	NA	NA	NA
6	HC	sl1	11	0.739	0.658	9.224	21.532	69	NA	NA	NA
6	HC	sl2	12	0.800	0.512	10.419	21.589	69	NA	NA	NA
6	HC	sl3	13	0.802	0.602	9.614	18.922	69	NA	NA	NA
7	HC	cc	1	0.781	0.829	9.000	19.074	65	NA	NA	NA
7	HC	gp	2	0.743	0.428	11.579	21.397	65	NA	NA	NA
7	HC	mc	3	0.698	0.728	8.485	17.282	65	NA	NA	NA
7	HC	nc	4	0.785	0.298	10.205	14.291	65	NA	NA	NA
7	HC	pu	7	0.738	0.359	10.578	17.279	65	NA	NA	NA
7	HC	sn	8	0.764	0.505	10.477	21.051	65	NA	NA	NA
7	HC	th	9	0.754	0.397	10.053	16.440	65	NA	NA	NA
7	HC	sl1	11	0.697	0.514	11.118	21.913	65	NA	NA	NA
7	HC	sl2	12	0.811	0.461	9.858	20.993	65	NA	NA	NA
7	HC	sl3	13	0.794	0.555	10.429	20.082	65	NA	NA	NA
8	HC	cc	1	0.790	0.798	9.022	19.522	64	NA	NA	NA
8	HC	gp	2	0.786	0.403	10.967	20.233	64	NA	NA	NA
8	HC	mc	3	0.721	0.719	8.465	17.554	64	NA	NA	NA
8	HC	nc	4	0.763	0.308	9.390	14.267	64	NA	NA	NA
8	HC	pu	7	0.708	0.344	10.172	15.503	64	NA	NA	NA
8	HC	sn	8	0.686	0.576	9.881	17.432	64	NA	NA	NA
8	HC	th	9	0.705	0.441	9.935	15.718	64	NA	NA	NA
8	HC	sl1	11	0.664	0.567	10.237	18.451	64	NA	NA	NA
8	HC	sl2	12	0.746	0.529	9.600	15.364	64	NA	NA	NA
8	HC	sl3	13	0.658	0.648	9.572	17.950	64	NA	NA	NA
9	HC	cc	1	0.751	0.843	8.803	20.050	69	NA	NA	NA
9	HC	gp	2	0.668	0.526	11.754	23.473	69	NA	NA	NA
9	HC	mc	3	0.647	0.718	8.518	12.052	69	NA	NA	NA
9	HC	nc	4	0.689	0.414	9.833	18.995	69	NA	NA	NA
9	HC	pu	7	0.667	0.452	11.299	21.408	69	NA	NA	NA
9	HC	sn	8	0.754	0.561	10.115	20.650	69	NA	NA	NA
9	HC	th	9	0.713	0.496	9.743	17.342	69	NA	NA	NA
9	HC	sl1	11	0.728	0.558	10.080	22.038	69	NA	NA	NA
9	HC	sl2	12	0.764	0.567	10.486	21.573	69	NA	NA	NA
9	HC	sl3	13	0.781	0.563	9.734	17.940	69	NA	NA	NA
10	HC	cc	1	0.691	0.812	10.056	21.793	69	NA	NA	NA
10	HC	gp	2	0.790	0.452	10.264	20.019	69	NA	NA	NA
10	HC	mc	3	0.642	0.704	8.555	8.390	69	NA	NA	NA
10	HC	nc	4	0.762	0.346	9.892	17.032	69	NA	NA	NA
10	HC	pu	7	0.727	0.403	10.393	18.393	69	NA	NA	NA
10	HC	sn	8	0.692	0.624	10.060	22.170	69	NA	NA	NA
10	HC	th	9	0.676	0.499	9.840	17.716	69	NA	NA	NA
10	HC	sl1	11	0.675	0.606	10.180	20.420	69	NA	NA	NA
10	HC	sl2	12	0.720	0.661	9.895	25.075	69	NA	NA	NA
10	HC	sl3	13	0.769	0.512	9.705	18.720	69	NA	NA	NA
11	HC	cc	1	0.820	0.746	10.175	18.455	70	NA	NA	NA
11	HC	gp	2	0.800	0.449	9.943	20.687	70	NA	NA	NA
11	HC	mc	3	0.677	0.687	8.397	17.990	70	NA	NA	NA
11	HC	nc	4	0.746	0.357	9.300	14.505	70	NA	NA	NA
11	HC	pu	7	0.749	0.400	9.644	17.084	70	NA	NA	NA
11	HC	sn	8	0.782	0.566	9.730	20.467	70	NA	NA	NA
11	HC	th	9	0.753	0.459	9.338	16.113	70	NA	NA	NA
11	HC	sl1	11	0.817	0.561	9.815	22.219	70	NA	NA	NA
11	HC	sl2	12	0.763	0.575	9.700	20.139	70	NA	NA	NA
11	HC	sl3	13	0.725	0.560	9.605	17.525	70	NA	NA	NA
12	HC	cc	1	0.800	0.733	9.562	19.896	69	NA	NA	NA
12	HC	gp	2	0.768	0.433	10.674	19.611	69	NA	NA	NA
12	HC	mc	3	0.626	0.702	8.334	16.112	69	NA	NA	NA
12	HC	nc	4	0.792	0.330	9.366	14.949	69	NA	NA	NA
12	HC	pu	7	0.763	0.354	10.013	15.461	69	NA	NA	NA
12	HC	sn	8	0.772	0.590	9.786	20.388	69	NA	NA	NA
12	HC	th	9	0.727	0.440	9.858	15.752	69	NA	NA	NA
12	HC	sl1	11	0.794	0.591	10.813	22.219	69	NA	NA	NA
12	HC	sl2	12	0.723	0.600	9.583	21.355	69	NA	NA	NA
12	HC	sl3	13	0.814	0.575	8.831	16.826	69	NA	NA	NA
13	HC	cc	1	0.693	0.876	9.233	18.969	74	NA	NA	NA
13	HC	gp	2	0.757	0.427	11.306	24.777	74	NA	NA	NA
13	HC	mc	3	0.694	0.653	8.473	18.393	74	NA	NA	NA
13	HC	nc	4	0.700	0.383	9.887	17.926	74	NA	NA	NA
13	HC	pu	7	0.660	0.424	11.188	21.294	74	NA	NA	NA
13	HC	sn	8	0.701	0.584	9.950	19.281	74	NA	NA	NA
13	HC	th	9	0.729	0.432	9.638	15.385	74	NA	NA	NA
13	HC	sl1	11	0.704	0.551	10.235	20.403	74	NA	NA	NA
13	HC	sl2	12	0.788	0.497	9.679	19.425	74	NA	NA	NA
13	HC	sl3	13	0.614	0.698	9.814	17.723	74	NA	NA	NA
14	HC	cc	1	0.820	0.794	10.241	19.010	68	NA	NA	NA
14	HC	gp	2	0.798	0.478	11.499	22.817	68	NA	NA	NA
14	HC	mc	3	0.658	0.702	8.774	16.125	68	NA	NA	NA
14	HC	nc	4	0.710	0.344	9.828	16.044	68	NA	NA	NA
14	HC	pu	7	0.731	0.370	10.059	15.778	68	NA	NA	NA
14	HC	sn	8	0.744	0.528	9.843	18.784	68	NA	NA	NA
14	HC	th	9	0.746	0.443	9.463	14.922	68	NA	NA	NA
14	HC	sl1	11	0.706	0.513	10.317	19.972	68	NA	NA	NA
14	HC	sl2	12	0.823	0.453	9.773	16.129	68	NA	NA	NA
14	HC	sl3	13	0.660	0.631	9.193	19.932	68	NA	NA	NA
15	HC	cc	1	0.775	0.823	8.341	18.068	79	NA	NA	NA
15	HC	gp	2	0.777	0.463	10.815	22.171	79	NA	NA	NA
15	HC	mc	3	0.709	0.689	8.379	15.017	79	NA	NA	NA
15	HC	nc	4	0.796	0.366	9.824	17.499	79	NA	NA	NA
15	HC	pu	7	0.803	0.350	9.800	17.355	79	NA	NA	NA
15	HC	sn	8	0.815	0.507	9.853	18.005	79	NA	NA	NA
15	HC	th	9	0.771	0.336	9.043	13.836	79	NA	NA	NA
15	HC	sl1	11	0.845	0.497	9.850	19.128	79	NA	NA	NA
15	HC	sl2	12	0.853	0.506	9.895	18.842	79	NA	NA	NA
15	HC	sl3	13	0.714	0.526	9.808	14.813	79	NA	NA	NA
16	HC	cc	1	0.715	0.762	9.493	18.599	50	NA	NA	NA
16	HC	gp	2	0.770	0.478	11.656	23.187	50	NA	NA	NA
16	HC	mc	3	0.710	0.615	8.807	15.913	50	NA	NA	NA
16	HC	nc	4	0.775	0.293	9.106	14.276	50	NA	NA	NA
16	HC	pu	7	0.723	0.372	9.934	15.429	50	NA	NA	NA
16	HC	sn	8	0.763	0.522	9.779	19.447	50	NA	NA	NA
16	HC	th	9	0.785	0.402	9.737	15.128	50	NA	NA	NA
16	HC	sl1	11	0.705	0.544	10.151	19.388	50	NA	NA	NA
16	HC	sl2	12	0.781	0.542	9.736	20.136	50	NA	NA	NA
16	HC	sl3	13	0.833	0.459	9.236	18.646	50	NA	NA	NA
17	HC	cc	1	0.657	0.859	9.534	19.562	65	NA	NA	NA
17	HC	gp	2	0.839	0.421	9.564	21.509	65	NA	NA	NA
17	HC	mc	3	0.628	0.724	7.515	15.241	65	NA	NA	NA
17	HC	nc	4	0.775	0.356	9.500	16.547	65	NA	NA	NA
17	HC	pu	7	0.785	0.395	10.722	21.973	65	NA	NA	NA
17	HC	sn	8	0.726	0.591	9.461	20.914	65	NA	NA	NA
17	HC	th	9	0.724	0.447	9.326	15.085	65	NA	NA	NA
17	HC	sl1	11	0.727	0.606	9.624	19.355	65	NA	NA	NA
17	HC	sl2	12	0.767	0.601	9.295	21.437	65	NA	NA	NA
17	HC	sl3	13	0.680	0.569	9.462	22.255	65	NA	NA	NA
18	HC	cc	1	0.861	0.737	9.713	19.661	66	NA	NA	NA
18	HC	gp	2	0.712	0.522	10.640	17.142	66	NA	NA	NA
18	HC	mc	3	0.687	0.687	8.353	18.725	66	NA	NA	NA
18	HC	nc	4	0.737	0.413	9.343	16.072	66	NA	NA	NA
18	HC	pu	7	0.698	0.447	10.006	16.957	66	NA	NA	NA
18	HC	sn	8	0.752	0.565	9.742	22.598	66	NA	NA	NA
18	HC	th	9	0.750	0.494	9.443	17.337	66	NA	NA	NA
18	HC	sl1	11	0.804	0.501	9.579	23.357	66	NA	NA	NA
18	HC	sl2	12	0.681	0.606	9.684	22.863	66	NA	NA	NA
18	HC	sl3	13	0.768	0.603	10.122	20.834	66	NA	NA	NA
19	HC	cc	1	0.723	0.847	9.606	19.859	66	NA	NA	NA
19	HC	gp	2	0.727	0.466	11.000	22.091	66	NA	NA	NA
19	HC	mc	3	0.687	0.668	7.744	14.880	66	NA	NA	NA
19	HC	nc	4	0.717	0.402	10.081	16.722	66	NA	NA	NA
19	HC	pu	7	0.714	0.384	10.249	16.600	66	NA	NA	NA
19	HC	sn	8	0.801	0.607	9.393	20.475	66	NA	NA	NA
19	HC	th	9	0.740	0.465	9.759	16.196	66	NA	NA	NA
19	HC	sl1	11	0.812	0.635	8.834	21.278	66	NA	NA	NA
19	HC	sl2	12	0.796	0.576	10.141	21.281	66	NA	NA	NA
19	HC	sl3	13	0.800	0.603	9.352	18.116	66	NA	NA	NA
20	HC	cc	1	0.683	0.827	10.735	22.112	59	NA	NA	NA
20	HC	gp	2	0.678	0.546	12.810	23.676	59	NA	NA	NA
20	HC	mc	3	0.670	0.799	8.088	18.185	59	NA	NA	NA
20	HC	nc	4	0.663	0.421	10.681	18.171	59	NA	NA	NA
20	HC	pu	7	0.644	0.465	11.270	22.125	59	NA	NA	NA
20	HC	sn	8	0.743	0.565	11.121	22.328	59	NA	NA	NA
20	HC	th	9	0.712	0.498	10.892	18.894	59	NA	NA	NA
20	HC	sl1	11	0.730	0.582	11.476	23.732	59	NA	NA	NA
20	HC	sl2	12	0.703	0.566	11.230	22.152	59	NA	NA	NA
20	HC	sl3	13	0.835	0.524	10.229	19.701	59	NA	NA	NA
21	HC	cc	1	0.681	0.879	9.794	19.915	60	NA	NA	NA
21	HC	gp	2	0.722	0.499	11.356	22.211	60	NA	NA	NA
21	HC	mc	3	0.651	0.693	8.284	17.683	60	NA	NA	NA
21	HC	nc	4	0.676	0.414	10.491	16.607	60	NA	NA	NA
21	HC	pu	7	0.683	0.419	10.582	18.696	60	NA	NA	NA
21	HC	sn	8	0.692	0.633	10.684	21.479	60	NA	NA	NA
21	HC	th	9	0.699	0.431	9.689	16.579	60	NA	NA	NA
21	HC	sl1	11	0.648	0.669	10.870	22.172	60	NA	NA	NA
21	HC	sl2	12	0.734	0.616	10.520	22.324	60	NA	NA	NA
21	HC	sl3	13	0.681	0.624	10.729	19.948	60	NA	NA	NA
22	HC	cc	1	0.711	0.834	10.021	22.051	67	NA	NA	NA
22	HC	gp	2	0.857	0.399	10.624	21.847	67	NA	NA	NA
22	HC	mc	3	0.671	0.742	8.293	16.291	67	NA	NA	NA
22	HC	nc	4	0.680	0.376	9.659	15.305	67	NA	NA	NA
22	HC	pu	7	0.671	0.339	10.618	16.374	67	NA	NA	NA
22	HC	sn	8	0.697	0.602	10.070	19.120	67	NA	NA	NA
22	HC	th	9	0.696	0.454	9.876	15.973	67	NA	NA	NA
22	HC	sl1	11	0.688	0.589	10.299	18.615	67	NA	NA	NA
22	HC	sl2	12	0.758	0.564	9.703	19.781	67	NA	NA	NA
22	HC	sl3	13	0.642	0.670	10.032	19.410	67	NA	NA	NA
23	HC	cc	1	0.761	0.771	10.137	20.363	67	NA	NA	NA
23	HC	gp	2	0.738	0.450	10.966	18.933	67	NA	NA	NA
23	HC	mc	3	0.684	0.651	7.948	16.038	67	NA	NA	NA
23	HC	nc	4	0.743	0.360	8.862	13.302	67	NA	NA	NA
23	HC	pu	7	0.737	0.377	9.899	15.505	67	NA	NA	NA
23	HC	sn	8	0.808	0.569	9.492	19.045	67	NA	NA	NA
23	HC	th	9	0.730	0.447	9.299	16.010	67	NA	NA	NA
23	HC	sl1	11	0.787	0.609	9.858	19.941	67	NA	NA	NA
23	HC	sl2	12	0.841	0.523	9.261	19.184	67	NA	NA	NA
23	HC	sl3	13	0.792	0.589	9.408	18.228	67	NA	NA	NA
24	HC	cc	1	0.798	0.805	9.468	18.612	53	NA	NA	NA
24	HC	gp	2	0.755	0.454	12.495	26.826	53	NA	NA	NA
24	HC	mc	3	0.685	0.702	8.677	15.853	53	NA	NA	NA
24	HC	nc	4	0.726	0.300	9.951	16.259	53	NA	NA	NA
24	HC	pu	7	0.732	0.385	10.745	18.005	53	NA	NA	NA
24	HC	sn	8	0.793	0.552	11.389	22.967	53	NA	NA	NA
24	HC	th	9	0.743	0.410	10.019	15.221	53	NA	NA	NA
24	HC	sl1	11	0.800	0.560	11.499	23.386	53	NA	NA	NA
24	HC	sl2	12	0.794	0.580	11.868	23.797	53	NA	NA	NA
24	HC	sl3	13	0.786	0.501	10.638	21.298	53	NA	NA	NA
25	HC	cc	1	0.777	0.767	9.274	19.721	70	NA	NA	NA
25	HC	gp	2	0.753	0.444	10.313	18.542	70	NA	NA	NA
25	HC	mc	3	0.684	0.684	8.752	18.592	70	NA	NA	NA
25	HC	nc	4	0.732	0.362	9.827	15.081	70	NA	NA	NA
25	HC	pu	7	0.704	0.413	10.353	16.649	70	NA	NA	NA
25	HC	sn	8	0.758	0.498	9.589	19.199	70	NA	NA	NA
25	HC	th	9	0.714	0.461	9.619	16.030	70	NA	NA	NA
25	HC	sl1	11	0.745	0.494	9.615	18.821	70	NA	NA	NA
25	HC	sl2	12	0.738	0.530	9.647	21.947	70	NA	NA	NA
25	HC	sl3	13	0.801	0.453	9.485	16.481	70	NA	NA	NA
26	HC	cc	1	0.743	0.804	9.320	19.697	69	NA	NA	NA
26	HC	gp	2	0.701	0.510	11.616	23.785	69	NA	NA	NA
26	HC	mc	3	0.713	0.623	8.217	18.095	69	NA	NA	NA
26	HC	nc	4	0.771	0.376	10.046	18.336	69	NA	NA	NA
26	HC	pu	7	0.719	0.435	11.131	17.912	69	NA	NA	NA
26	HC	sn	8	0.759	0.586	10.400	21.642	69	NA	NA	NA
26	HC	th	9	0.749	0.461	9.716	16.209	69	NA	NA	NA
26	HC	sl1	11	0.865	0.519	10.086	18.390	69	NA	NA	NA
26	HC	sl2	12	0.709	0.603	10.073	22.769	69	NA	NA	NA
26	HC	sl3	13	0.727	0.626	10.994	23.194	69	NA	NA	NA
27	HC	cc	1	0.800	0.753	9.281	20.073	62	NA	NA	NA
27	HC	gp	2	0.777	0.465	11.659	22.515	62	NA	NA	NA
27	HC	mc	3	0.716	0.668	7.954	16.679	62	NA	NA	NA
27	HC	nc	4	0.804	0.347	9.506	16.564	62	NA	NA	NA
27	HC	pu	7	0.724	0.392	10.580	18.453	62	NA	NA	NA
27	HC	sn	8	0.763	0.579	10.444	20.842	62	NA	NA	NA
27	HC	th	9	0.758	0.450	9.790	16.214	62	NA	NA	NA
27	HC	sl1	11	0.763	0.523	9.922	17.809	62	NA	NA	NA
27	HC	sl2	12	0.771	0.638	10.900	22.914	62	NA	NA	NA
27	HC	sl3	13	0.752	0.556	10.303	20.768	62	NA	NA	NA
28	HC	cc	1	0.759	0.802	9.165	18.475	67	NA	NA	NA
28	HC	gp	2	0.775	0.438	11.033	21.800	67	NA	NA	NA
28	HC	mc	3	0.703	0.691	8.390	14.488	67	NA	NA	NA
28	HC	nc	4	0.704	0.347	9.779	15.831	67	NA	NA	NA
28	HC	pu	7	0.665	0.404	10.359	16.923	67	NA	NA	NA
28	HC	sn	8	0.744	0.536	9.900	20.501	67	NA	NA	NA
28	HC	th	9	0.738	0.405	9.652	15.129	67	NA	NA	NA
28	HC	sl1	11	0.711	0.534	9.905	20.142	67	NA	NA	NA
28	HC	sl2	12	0.735	0.556	10.372	22.542	67	NA	NA	NA
28	HC	sl3	13	0.831	0.510	9.364	18.968	67	NA	NA	NA
29	HC	cc	1	0.826	0.814	9.356	21.784	69	NA	NA	NA
29	HC	gp	2	0.631	0.528	11.153	20.128	69	NA	NA	NA
29	HC	mc	3	0.664	0.674	8.832	13.116	69	NA	NA	NA
29	HC	nc	4	0.770	0.301	8.745	14.717	69	NA	NA	NA
29	HC	pu	7	0.677	0.393	10.243	18.267	69	NA	NA	NA
29	HC	sn	8	0.807	0.579	10.801	21.009	69	NA	NA	NA
29	HC	th	9	0.812	0.428	9.658	16.805	69	NA	NA	NA
29	HC	sl1	11	0.806	0.584	10.599	20.621	69	NA	NA	NA
29	HC	sl2	12	0.801	0.581	11.472	21.785	69	NA	NA	NA
29	HC	sl3	13	0.809	0.563	10.452	21.095	69	NA	NA	NA
30	HC	cc	1	0.724	0.803	9.163	19.953	67	NA	NA	NA
30	HC	gp	2	0.788	0.470	10.655	20.921	67	NA	NA	NA
30	HC	mc	3	0.610	0.726	8.189	16.520	67	NA	NA	NA
30	HC	nc	4	0.799	0.343	8.755	15.323	67	NA	NA	NA
30	HC	pu	7	0.730	0.418	9.941	16.845	67	NA	NA	NA
30	HC	sn	8	0.729	0.601	10.118	21.380	67	NA	NA	NA
30	HC	th	9	0.743	0.465	9.453	17.097	67	NA	NA	NA
30	HC	sl1	11	0.727	0.634	10.363	21.821	67	NA	NA	NA
30	HC	sl2	12	0.733	0.601	10.171	22.763	67	NA	NA	NA
30	HC	sl3	13	0.731	0.558	9.618	18.217	67	NA	NA	NA
31	HC	cc	1	0.775	0.812	8.863	19.055	46	NA	NA	NA
31	HC	gp	2	0.740	0.462	11.632	19.504	46	NA	NA	NA
31	HC	mc	3	0.666	0.735	9.049	17.266	46	NA	NA	NA
31	HC	nc	4	0.710	0.315	9.421	14.143	46	NA	NA	NA
31	HC	pu	7	0.691	0.370	10.465	15.390	46	NA	NA	NA
31	HC	sn	8	0.768	0.569	10.075	17.512	46	NA	NA	NA
31	HC	th	9	0.711	0.458	10.395	16.019	46	NA	NA	NA
31	HC	sl1	11	0.732	0.600	10.678	18.718	46	NA	NA	NA
31	HC	sl2	12	0.777	0.576	9.861	17.000	46	NA	NA	NA
31	HC	sl3	13	0.815	0.517	9.388	16.266	46	NA	NA	NA
32	HC	cc	1	0.736	0.801	8.936	19.360	50	NA	NA	NA
32	HC	gp	2	0.740	0.461	11.585	22.155	50	NA	NA	NA
32	HC	mc	3	0.681	0.752	7.570	22.029	50	NA	NA	NA
32	HC	nc	4	0.713	0.328	9.528	15.791	50	NA	NA	NA
32	HC	pu	7	0.703	0.391	10.384	16.845	50	NA	NA	NA
32	HC	sn	8	0.794	0.514	9.899	22.255	50	NA	NA	NA
32	HC	th	9	0.723	0.442	9.969	16.413	50	NA	NA	NA
32	HC	sl1	11	0.754	0.526	10.501	22.859	50	NA	NA	NA
32	HC	sl2	12	0.800	0.514	9.857	22.928	50	NA	NA	NA
32	HC	sl3	13	0.885	0.490	8.710	19.721	50	NA	NA	NA
33	HC	cc	1	0.683	0.819	9.472	20.658	65	NA	NA	NA
33	HC	gp	2	0.755	0.454	9.308	20.620	65	NA	NA	NA
33	HC	mc	3	0.674	0.727	8.718	18.105	65	NA	NA	NA
33	HC	nc	4	0.699	0.347	9.915	15.428	65	NA	NA	NA
33	HC	pu	7	0.720	0.382	10.210	17.282	65	NA	NA	NA
33	HC	sn	8	0.739	0.578	10.174	21.314	65	NA	NA	NA
33	HC	th	9	0.730	0.439	9.589	17.453	65	NA	NA	NA
33	HC	sl1	11	0.713	0.539	10.568	22.914	65	NA	NA	NA
33	HC	sl2	12	0.716	0.616	10.016	21.740	65	NA	NA	NA
33	HC	sl3	13	0.828	0.577	9.669	17.429	65	NA	NA	NA
34	HC	cc	1	0.738	0.801	9.445	19.570	65	NA	NA	NA
34	HC	gp	2	0.752	0.487	10.905	20.527	65	NA	NA	NA
34	HC	mc	3	0.678	0.723	8.279	16.506	65	NA	NA	NA
34	HC	nc	4	0.732	0.362	9.477	14.939	65	NA	NA	NA
34	HC	pu	7	0.769	0.410	10.141	16.749	65	NA	NA	NA
34	HC	sn	8	0.687	0.657	10.379	21.383	65	NA	NA	NA
34	HC	th	9	0.765	0.467	9.430	16.283	65	NA	NA	NA
34	HC	sl1	11	0.714	0.623	10.504	22.237	65	NA	NA	NA
34	HC	sl2	12	0.683	0.650	10.175	22.090	65	NA	NA	NA
34	HC	sl3	13	0.657	0.701	10.478	19.514	65	NA	NA	NA
35	HC	cc	1	0.742	0.802	9.147	20.380	54	NA	NA	NA
35	HC	gp	2	0.728	0.466	12.466	23.204	54	NA	NA	NA
35	HC	mc	3	0.653	0.704	8.964	18.086	54	NA	NA	NA
35	HC	nc	4	0.729	0.314	9.713	13.438	54	NA	NA	NA
35	HC	pu	7	0.677	0.362	10.632	16.720	54	NA	NA	NA
35	HC	sn	8	0.781	0.553	9.958	22.788	54	NA	NA	NA
35	HC	th	9	0.712	0.451	10.288	17.804	54	NA	NA	NA
35	HC	sl1	11	0.763	0.554	10.597	23.056	54	NA	NA	NA
35	HC	sl2	12	0.767	0.581	9.902	22.871	54	NA	NA	NA
35	HC	sl3	13	0.829	0.517	9.035	22.263	54	NA	NA	NA
36	HC	cc	1	0.769	0.819	9.665	21.420	77	NA	NA	NA
36	HC	gp	2	0.726	0.454	11.272	21.383	77	NA	NA	NA
36	HC	mc	3	0.654	0.747	7.434	17.131	77	NA	NA	NA
36	HC	nc	4	0.747	0.380	9.210	15.234	77	NA	NA	NA
36	HC	pu	7	0.735	0.397	10.144	16.836	77	NA	NA	NA
36	HC	sn	8	0.769	0.520	10.251	19.834	77	NA	NA	NA
36	HC	th	9	0.741	0.450	9.403	16.123	77	NA	NA	NA
36	HC	sl1	11	0.817	0.524	10.908	21.779	77	NA	NA	NA
36	HC	sl2	12	0.762	0.499	9.827	18.470	77	NA	NA	NA
36	HC	sl3	13	0.666	0.543	9.318	17.261	77	NA	NA	NA
37	HC	cc	1	0.731	0.857	9.392	20.111	67	NA	NA	NA
37	HC	gp	2	0.701	0.457	11.261	21.269	67	NA	NA	NA
37	HC	mc	3	0.649	0.734	7.953	17.714	67	NA	NA	NA
37	HC	nc	4	0.749	0.309	9.484	14.899	67	NA	NA	NA
37	HC	pu	7	0.702	0.355	9.940	16.223	67	NA	NA	NA
37	HC	sn	8	0.775	0.572	10.118	22.481	67	NA	NA	NA
37	HC	th	9	0.721	0.427	9.748	16.330	67	NA	NA	NA
37	HC	sl1	11	0.767	0.641	10.057	24.137	67	NA	NA	NA
37	HC	sl2	12	0.757	0.524	10.498	23.282	67	NA	NA	NA
37	HC	sl3	13	0.805	0.558	9.720	19.926	67	NA	NA	NA
38	HC	cc	1	0.762	0.792	9.374	17.678	67	NA	NA	NA
38	HC	gp	2	0.784	0.398	10.288	17.381	67	NA	NA	NA
38	HC	mc	3	0.667	0.686	8.464	15.554	67	NA	NA	NA
38	HC	nc	4	0.739	0.337	9.004	14.663	67	NA	NA	NA
38	HC	pu	7	0.751	0.335	9.397	13.610	67	NA	NA	NA
38	HC	sn	8	0.732	0.543	9.899	17.623	67	NA	NA	NA
38	HC	th	9	0.756	0.401	9.588	13.969	67	NA	NA	NA
38	HC	sl1	11	0.729	0.555	9.754	18.258	67	NA	NA	NA
38	HC	sl2	12	0.719	0.524	10.176	16.842	67	NA	NA	NA
38	HC	sl3	13	0.759	0.560	9.730	17.750	67	NA	NA	NA
39	PD<5	cc	1	0.830	0.779	9.534	18.320	77	1.92	7	2
39	PD<5	gp	2	0.838	0.361	10.211	21.117	77	1.92	7	2
39	PD<5	mc	3	0.667	0.686	8.131	15.723	77	1.92	7	2
39	PD<5	nc	4	0.866	0.297	9.017	15.066	77	1.92	7	2
39	PD<5	pu	7	0.782	0.346	9.425	15.178	77	1.92	7	2
39	PD<5	sn	8	0.804	0.489	8.969	18.416	77	1.92	7	2
39	PD<5	th	9	0.806	0.415	8.953	15.319	77	1.92	7	2
39	PD<5	sl1	11	0.836	0.487	10.199	18.886	77	1.92	7	2
39	PD<5	sl2	12	0.867	0.453	9.832	18.417	77	1.92	7	2
39	PD<5	sl3	13	0.910	0.546	9.824	19.131	77	1.92	7	2
40	PD<5	cc	1	0.743	0.796	9.824	18.869	67	0.45	11	2
40	PD<5	gp	2	0.653	0.566	13.150	26.147	67	0.45	11	2
40	PD<5	mc	3	0.662	0.695	9.019	22.900	67	0.45	11	2
40	PD<5	nc	4	0.730	0.429	10.549	17.321	67	0.45	11	2
40	PD<5	pu	7	0.687	0.479	11.333	17.876	67	0.45	11	2
40	PD<5	sn	8	0.750	0.605	11.601	24.127	67	0.45	11	2
40	PD<5	th	9	0.734	0.499	10.799	18.982	67	0.45	11	2
40	PD<5	sl1	11	0.768	0.569	11.651	27.673	67	0.45	11	2
40	PD<5	sl2	12	0.704	0.613	11.773	23.283	67	0.45	11	2
40	PD<5	sl3	13	0.800	0.648	11.250	19.254	67	0.45	11	2
41	PD<5	cc	1	0.719	0.790	9.968	20.593	58	0.67	12	2
41	PD<5	gp	2	0.706	0.484	11.272	19.983	58	0.67	12	2
41	PD<5	mc	3	0.675	0.663	8.527	16.374	58	0.67	12	2
41	PD<5	nc	4	0.720	0.363	9.853	15.863	58	0.67	12	2
41	PD<5	pu	7	0.685	0.408	10.235	16.195	58	0.67	12	2
41	PD<5	sn	8	0.701	0.537	11.029	20.948	58	0.67	12	2
41	PD<5	th	9	0.715	0.472	9.806	16.864	58	0.67	12	2
41	PD<5	sl1	11	0.668	0.588	11.493	22.246	58	0.67	12	2
41	PD<5	sl2	12	0.674	0.521	10.988	19.771	58	0.67	12	2
41	PD<5	sl3	13	0.779	0.484	10.534	19.467	58	0.67	12	2
42	PD<5	cc	1	0.808	0.820	10.325	20.922	54	3.6	22	2
42	PD<5	gp	2	0.726	0.426	12.639	24.068	54	3.6	22	2
42	PD<5	mc	3	0.691	0.712	8.602	17.056	54	3.6	22	2
42	PD<5	nc	4	0.782	0.291	10.450	17.990	54	3.6	22	2
42	PD<5	pu	7	0.693	0.364	11.297	18.951	54	3.6	22	2
42	PD<5	sn	8	0.826	0.597	12.106	26.091	54	3.6	22	2
42	PD<5	th	9	0.744	0.415	9.907	16.755	54	3.6	22	2
42	PD<5	sl1	11	0.734	0.615	12.271	25.146	54	3.6	22	2
42	PD<5	sl2	12	0.848	0.587	11.922	26.163	54	3.6	22	2
42	PD<5	sl3	13	0.890	0.580	12.064	27.341	54	3.6	22	2
43	PD<5	cc	1	0.867	0.783	8.724	19.178	65	3.08	22	2
43	PD<5	gp	2	0.798	0.416	11.590	25.790	65	3.08	22	2
43	PD<5	mc	3	0.746	0.658	8.159	16.794	65	3.08	22	2
43	PD<5	nc	4	0.755	0.314	10.268	19.873	65	3.08	22	2
43	PD<5	pu	7	0.746	0.360	10.811	22.735	65	3.08	22	2
43	PD<5	sn	8	0.926	0.510	11.113	22.810	65	3.08	22	2
43	PD<5	th	9	0.784	0.397	9.547	17.123	65	3.08	22	2
43	PD<5	sl1	11	0.845	0.489	11.400	24.808	65	3.08	22	2
43	PD<5	sl2	12	0.834	0.552	10.915	21.445	65	3.08	22	2
43	PD<5	sl3	13	1.166	0.493	10.765	21.266	65	3.08	22	2
44	PD<5	cc	1	0.744	0.811	9.552	17.554	62	1.46	10	1
44	PD<5	gp	2	0.671	0.496	11.377	21.346	62	1.46	10	1
44	PD<5	mc	3	0.628	0.728	8.594	17.266	62	1.46	10	1
44	PD<5	nc	4	0.685	0.371	9.393	16.499	62	1.46	10	1
44	PD<5	pu	7	0.690	0.395	10.335	19.043	62	1.46	10	1
44	PD<5	sn	8	0.784	0.492	11.291	22.800	62	1.46	10	1
44	PD<5	th	9	0.703	0.426	9.524	15.966	62	1.46	10	1
44	PD<5	sl1	11	0.751	0.433	11.856	21.127	62	1.46	10	1
44	PD<5	sl2	12	0.802	0.511	10.979	23.037	62	1.46	10	1
44	PD<5	sl3	13	0.817	0.557	10.624	23.053	62	1.46	10	1
45	PD<5	cc	1	0.849	0.813	10.254	20.086	66	4.11	13	2
45	PD<5	gp	2	0.725	0.449	12.496	24.804	66	4.11	13	2
45	PD<5	mc	3	0.663	0.643	8.105	17.344	66	4.11	13	2
45	PD<5	nc	4	0.687	0.320	10.382	17.467	66	4.11	13	2
45	PD<5	pu	7	0.711	0.397	10.953	19.824	66	4.11	13	2
45	PD<5	sn	8	0.843	0.483	10.612	21.857	66	4.11	13	2
45	PD<5	th	9	0.758	0.407	9.738	16.368	66	4.11	13	2
45	PD<5	sl1	11	0.829	0.467	10.829	21.250	66	4.11	13	2
45	PD<5	sl2	12	0.819	0.496	9.767	21.157	66	4.11	13	2
45	PD<5	sl3	13	0.906	0.487	9.967	19.667	66	4.11	13	2
46	PD<5	cc	1	0.838	0.831	9.655	20.381	68.05	1.2	14	2
46	PD<5	gp	2	0.768	0.458	11.145	20.708	68.05	1.2	14	2
46	PD<5	mc	3	0.771	0.621	8.004	8.944	68.05	1.2	14	2
46	PD<5	nc	4	0.742	0.353	9.832	17.136	68.05	1.2	14	2
46	PD<5	pu	7	0.727	0.448	10.503	17.058	68.05	1.2	14	2
46	PD<5	sn	8	0.944	0.507	9.720	23.498	68.05	1.2	14	2
46	PD<5	th	9	0.761	0.421	9.739	16.125	68.05	1.2	14	2
46	PD<5	sl1	11	0.864	0.512	10.349	25.315	68.05	1.2	14	2
46	PD<5	sl2	12	0.998	0.521	9.627	23.304	68.05	1.2	14	2
46	PD<5	sl3	13	0.978	0.487	9.186	21.889	68.05	1.2	14	2
47	PD<5	cc	1	0.814	0.773	9.183	17.497	67	0.85	8	1
47	PD<5	gp	2	0.761	0.421	11.668	22.538	67	0.85	8	1
47	PD<5	mc	3	0.698	0.676	7.996	14.864	67	0.85	8	1
47	PD<5	nc	4	0.806	0.334	9.704	15.838	67	0.85	8	1
47	PD<5	pu	7	0.740	0.392	10.835	18.932	67	0.85	8	1
47	PD<5	sn	8	0.782	0.534	9.948	20.179	67	0.85	8	1
47	PD<5	th	9	0.781	0.428	9.634	15.369	67	0.85	8	1
47	PD<5	sl1	11	0.716	0.520	10.679	20.906	67	0.85	8	1
47	PD<5	sl2	12	0.784	0.542	9.638	19.643	67	0.85	8	1
47	PD<5	sl3	13	0.872	0.562	8.951	19.323	67	0.85	8	1
48	PD<5	cc	1	0.847	0.778	7.673	17.768	65.99	3.28	12	2
48	PD<5	gp	2	0.945	0.432	10.496	18.188	65.99	3.28	12	2
48	PD<5	mc	3	0.631	0.683	7.955	15.681	65.99	3.28	12	2
48	PD<5	nc	4	0.809	0.342	9.730	13.878	65.99	3.28	12	2
48	PD<5	pu	7	0.888	0.366	9.921	14.955	65.99	3.28	12	2
48	PD<5	sn	8	0.850	0.566	9.911	21.244	65.99	3.28	12	2
48	PD<5	th	9	0.806	0.441	9.705	16.223	65.99	3.28	12	2
48	PD<5	sl1	11	0.790	0.577	10.507	22.155	65.99	3.28	12	2
48	PD<5	sl2	12	0.838	0.571	9.969	20.742	65.99	3.28	12	2
48	PD<5	sl3	13	0.961	0.541	8.947	19.927	65.99	3.28	12	2
49	PD<5	cc	1	0.767	0.817	10.527	20.056	69	1.22	19	2
49	PD<5	gp	2	0.798	0.359	11.559	23.751	69	1.22	19	2
49	PD<5	mc	3	0.703	0.665	7.894	16.796	69	1.22	19	2
49	PD<5	nc	4	0.815	0.286	9.436	17.628	69	1.22	19	2
49	PD<5	pu	7	0.756	0.341	10.353	17.704	69	1.22	19	2
49	PD<5	sn	8	0.829	0.471	10.585	22.868	69	1.22	19	2
49	PD<5	th	9	0.817	0.368	9.543	16.305	69	1.22	19	2
49	PD<5	sl1	11	0.758	0.447	11.501	23.401	69	1.22	19	2
49	PD<5	sl2	12	0.796	0.496	10.291	23.134	69	1.22	19	2
49	PD<5	sl3	13	0.880	0.487	9.476	21.426	69	1.22	19	2
50	PD<5	cc	1	0.728	0.786	10.027	21.589	57	0.97	18	2.5
50	PD<5	gp	2	0.706	0.479	11.719	21.555	57	0.97	18	2.5
50	PD<5	mc	3	0.688	0.679	8.801	20.152	57	0.97	18	2.5
50	PD<5	nc	4	0.685	0.363	10.038	15.110	57	0.97	18	2.5
50	PD<5	pu	7	0.667	0.419	10.726	16.602	57	0.97	18	2.5
50	PD<5	sn	8	0.811	0.533	10.385	23.595	57	0.97	18	2.5
50	PD<5	th	9	0.719	0.449	10.233	17.567	57	0.97	18	2.5
50	PD<5	sl1	11	0.746	0.557	11.457	23.332	57	0.97	18	2.5
50	PD<5	sl2	12	0.802	0.522	10.589	23.768	57	0.97	18	2.5
50	PD<5	sl3	13	0.896	0.513	10.032	24.550	57	0.97	18	2.5
51	PD<5	cc	1	0.825	0.759	9.420	18.805	72	1.2	11	1
51	PD<5	gp	2	0.791	0.455	10.898	21.702	72	1.2	11	1
51	PD<5	mc	3	0.797	0.661	8.374	17.081	72	1.2	11	1
51	PD<5	nc	4	0.785	0.342	9.556	15.242	72	1.2	11	1
51	PD<5	pu	7	0.754	0.382	9.404	15.398	72	1.2	11	1
51	PD<5	sn	8	0.841	0.519	11.193	20.138	72	1.2	11	1
51	PD<5	th	9	0.800	0.414	9.413	16.068	72	1.2	11	1
51	PD<5	sl1	11	0.801	0.528	11.405	21.772	72	1.2	11	1
51	PD<5	sl2	12	0.868	0.521	11.198	20.067	72	1.2	11	1
51	PD<5	sl3	13	0.888	0.496	10.783	19.529	72	1.2	11	1
52	PD<5	cc	1	0.698	0.857	9.303	21.602	72	0.2	15	1.5
52	PD<5	gp	2	0.802	0.480	12.421	19.656	72	0.2	15	1.5
52	PD<5	mc	3	0.682	0.654	9.044	19.954	72	0.2	15	1.5
52	PD<5	nc	4	0.718	0.346	10.395	16.458	72	0.2	15	1.5
52	PD<5	pu	7	0.728	0.409	11.179	16.891	72	0.2	15	1.5
52	PD<5	sn	8	0.847	0.536	11.424	24.070	72	0.2	15	1.5
52	PD<5	th	9	0.715	0.490	10.412	17.306	72	0.2	15	1.5
52	PD<5	sl1	11	0.794	0.545	12.391	23.825	72	0.2	15	1.5
52	PD<5	sl2	12	0.837	0.552	10.977	24.978	72	0.2	15	1.5
52	PD<5	sl3	13	1.005	0.471	10.135	22.526	72	0.2	15	1.5
53	PD<5	cc	1	0.763	0.822	10.079	18.713	68	4.96	6	1
53	PD<5	gp	2	0.598	0.564	12.118	25.262	68	4.96	6	1
53	PD<5	mc	3	0.682	0.685	8.391	15.811	68	4.96	6	1
53	PD<5	nc	4	0.663	0.371	9.569	15.873	68	4.96	6	1
53	PD<5	pu	7	0.614	0.442	11.094	20.355	68	4.96	6	1
53	PD<5	sn	8	0.689	0.627	11.970	26.775	68	4.96	6	1
53	PD<5	th	9	0.657	0.461	10.028	16.792	68	4.96	6	1
53	PD<5	sl1	11	0.661	0.694	12.092	24.396	68	4.96	6	1
53	PD<5	sl2	12	0.698	0.576	11.941	27.641	68	4.96	6	1
53	PD<5	sl3	13	0.709	0.606	11.951	28.811	68	4.96	6	1
54	PD<5	cc	1	0.729	0.797	8.926	18.227	72	2.49	42	3
54	PD<5	gp	2	0.763	0.505	10.497	19.066	72	2.49	42	3
54	PD<5	mc	3	0.694	0.578	8.795	15.093	72	2.49	42	3
54	PD<5	nc	4	0.843	0.382	9.830	18.111	72	2.49	42	3
54	PD<5	pu	7	0.714	0.473	11.295	20.510	72	2.49	42	3
54	PD<5	sn	8	0.816	0.579	10.342	20.700	72	2.49	42	3
54	PD<5	th	9	0.763	0.482	9.940	15.343	72	2.49	42	3
54	PD<5	sl1	11	0.680	0.696	10.891	22.424	72	2.49	42	3
54	PD<5	sl2	12	0.861	0.534	10.194	20.162	72	2.49	42	3
54	PD<5	sl3	13	0.975	0.453	9.525	18.783	72	2.49	42	3
55	PD<5	cc	1	0.827	0.822	8.128	19.617	74	2.75	14	2
55	PD<5	gp	2	0.811	0.519	11.564	24.513	74	2.75	14	2
55	PD<5	mc	3	0.684	0.763	8.334	17.389	74	2.75	14	2
55	PD<5	nc	4	0.810	0.322	9.243	14.882	74	2.75	14	2
55	PD<5	pu	7	0.788	0.373	9.779	16.510	74	2.75	14	2
55	PD<5	sn	8	0.799	0.665	10.727	23.810	74	2.75	14	2
55	PD<5	th	9	0.806	0.476	9.408	15.323	74	2.75	14	2
55	PD<5	sl1	11	0.770	0.670	11.157	25.380	74	2.75	14	2
55	PD<5	sl2	12	0.749	0.656	10.760	24.207	74	2.75	14	2
55	PD<5	sl3	13	0.849	0.672	10.383	20.034	74	2.75	14	2
56	PD<5	cc	1	0.663	0.853	9.719	19.524	70.38	4.1	22	2
56	PD<5	gp	2	0.714	0.419	11.622	25.693	70.38	4.1	22	2
56	PD<5	mc	3	0.681	0.712	8.315	17.694	70.38	4.1	22	2
56	PD<5	nc	4	0.765	0.318	10.201	22.483	70.38	4.1	22	2
56	PD<5	pu	7	0.646	0.400	11.413	24.382	70.38	4.1	22	2
56	PD<5	sn	8	0.716	0.554	10.748	25.298	70.38	4.1	22	2
56	PD<5	th	9	0.658	0.467	9.735	19.675	70.38	4.1	22	2
56	PD<5	sl1	11	0.676	0.539	11.744	25.931	70.38	4.1	22	2
56	PD<5	sl2	12	0.639	0.574	10.026	26.983	70.38	4.1	22	2
56	PD<5	sl3	13	0.838	0.577	9.333	22.981	70.38	4.1	22	2
57	PD<5	cc	1	0.900	0.725	8.832	16.808	79	2.06	26	2.5
57	PD<5	gp	2	0.772	0.502	11.810	27.427	79	2.06	26	2.5
57	PD<5	mc	3	0.798	0.624	7.760	16.958	79	2.06	26	2.5
57	PD<5	nc	4	0.812	0.347	9.867	17.801	79	2.06	26	2.5
57	PD<5	pu	7	0.717	0.472	11.455	23.076	79	2.06	26	2.5
57	PD<5	sn	8	0.842	0.597	10.964	27.811	79	2.06	26	2.5
57	PD<5	th	9	0.834	0.456	10.128	17.970	79	2.06	26	2.5
57	PD<5	sl1	11	0.783	0.589	11.059	26.523	79	2.06	26	2.5
57	PD<5	sl2	12	0.851	0.612	11.916	32.918	79	2.06	26	2.5
57	PD<5	sl3	13	0.914	0.587	9.654	23.285	79	2.06	26	2.5
58	PD<5	cc	1	0.757	0.828	11.089	21.683	58.28	1.29	13	1
58	PD<5	gp	2	0.764	0.386	13.946	30.293	58.28	1.29	13	1
58	PD<5	mc	3	0.740	0.697	10.752	19.482	58.28	1.29	13	1
58	PD<5	nc	4	0.781	0.318	12.215	25.493	58.28	1.29	13	1
58	PD<5	pu	7	0.726	0.362	13.101	27.685	58.28	1.29	13	1
58	PD<5	sn	8	0.823	0.536	12.655	27.091	58.28	1.29	13	1
58	PD<5	th	9	0.752	0.413	12.320	21.385	58.28	1.29	13	1
58	PD<5	sl1	11	0.739	0.542	13.635	27.941	58.28	1.29	13	1
58	PD<5	sl2	12	0.839	0.531	12.244	28.421	58.28	1.29	13	1
58	PD<5	sl3	13	0.893	0.529	11.775	24.912	58.28	1.29	13	1
59	PD<5	cc	1	0.716	0.840	10.347	21.342	65	2.91	12	2
59	PD<5	gp	2	0.690	0.505	11.816	21.966	65	2.91	12	2
59	PD<5	mc	3	0.659	0.673	8.472	17.101	65	2.91	12	2
59	PD<5	nc	4	0.666	0.365	10.052	15.145	65	2.91	12	2
59	PD<5	pu	7	0.661	0.406	10.563	15.996	65	2.91	12	2
59	PD<5	sn	8	0.768	0.594	10.262	23.105	65	2.91	12	2
59	PD<5	th	9	0.693	0.454	9.539	15.962	65	2.91	12	2
59	PD<5	sl1	11	0.660	0.535	11.324	23.929	65	2.91	12	2
59	PD<5	sl2	12	0.751	0.665	10.279	23.266	65	2.91	12	2
59	PD<5	sl3	13	0.858	0.592	10.208	21.500	65	2.91	12	2
60	PD<5	cc	1	0.723	0.835	9.022	20.437	68	1.28	16	2
60	PD<5	gp	2	0.726	0.442	11.523	20.639	68	1.28	16	2
60	PD<5	mc	3	0.672	0.729	8.352	16.003	68	1.28	16	2
60	PD<5	nc	4	0.753	0.327	9.933	15.340	68	1.28	16	2
60	PD<5	pu	7	0.719	0.378	10.617	16.881	68	1.28	16	2
60	PD<5	sn	8	0.759	0.542	11.157	20.919	68	1.28	16	2
60	PD<5	th	9	0.728	0.432	10.051	16.032	68	1.28	16	2
60	PD<5	sl1	11	0.729	0.539	11.667	21.664	68	1.28	16	2
60	PD<5	sl2	12	0.749	0.531	11.099	21.308	68	1.28	16	2
60	PD<5	sl3	13	0.803	0.569	10.257	19.744	68	1.28	16	2
61	PD<5	cc	1	0.740	0.765	10.187	19.989	74	3.95	29	4
61	PD<5	gp	2	0.753	0.524	12.681	21.416	74	3.95	29	4
61	PD<5	mc	3	0.667	0.725	10.105	16.960	74	3.95	29	4
61	PD<5	nc	4	0.749	0.385	11.324	15.282	74	3.95	29	4
61	PD<5	pu	7	0.760	0.434	12.585	19.504	74	3.95	29	4
61	PD<5	sn	8	0.771	0.588	12.174	21.831	74	3.95	29	4
61	PD<5	th	9	0.752	0.494	11.036	16.234	74	3.95	29	4
61	PD<5	sl1	11	0.747	0.568	12.716	22.484	74	3.95	29	4
61	PD<5	sl2	12	0.703	0.589	11.793	21.097	74	3.95	29	4
61	PD<5	sl3	13	0.965	0.595	11.795	21.726	74	3.95	29	4
62	PD<5	cc	1	0.719	0.802	12.577	22.694	63.9	4.36	16	1
62	PD<5	gp	2	0.759	0.475	15.843	35.493	63.9	4.36	16	1
62	PD<5	mc	3	0.765	0.689	10.611	20.683	63.9	4.36	16	1
62	PD<5	nc	4	0.813	0.309	11.421	23.291	63.9	4.36	16	1
62	PD<5	pu	7	0.783	0.365	13.321	27.659	63.9	4.36	16	1
62	PD<5	sn	8	0.855	0.538	13.312	26.537	63.9	4.36	16	1
62	PD<5	th	9	0.772	0.419	12.446	21.584	63.9	4.36	16	1
62	PD<5	sl1	11	0.805	0.542	13.925	27.549	63.9	4.36	16	1
62	PD<5	sl2	12	0.876	0.543	13.552	27.934	63.9	4.36	16	1
62	PD<5	sl3	13	0.923	0.513	11.861	24.127	63.9	4.36	16	1
63	PD<5	cc	1	0.733	0.746	9.854	19.683	38.91	2.39	19	2
63	PD<5	gp	2	0.675	0.387	11.460	24.392	38.91	2.39	19	2
63	PD<5	mc	3	0.651	0.768	8.948	18.583	38.91	2.39	19	2
63	PD<5	nc	4	0.764	0.281	9.571	22.583	38.91	2.39	19	2
63	PD<5	pu	7	0.662	0.311	10.386	23.291	38.91	2.39	19	2
63	PD<5	sn	8	0.732	0.611	10.385	23.560	38.91	2.39	19	2
63	PD<5	th	9	0.670	0.418	10.127	19.786	38.91	2.39	19	2
63	PD<5	sl1	11	0.715	0.680	10.781	24.818	38.91	2.39	19	2
63	PD<5	sl2	12	0.709	0.600	10.533	23.279	38.91	2.39	19	2
63	PD<5	sl3	13	0.780	0.549	9.632	22.582	38.91	2.39	19	2
64	PD<5	cc	1	0.765	0.844	9.790	18.108	71	2.22	18	2
64	PD<5	gp	2	0.767	0.381	11.639	22.388	71	2.22	18	2
64	PD<5	mc	3	0.709	0.630	8.972	17.893	71	2.22	18	2
64	PD<5	nc	4	0.769	0.287	9.940	16.841	71	2.22	18	2
64	PD<5	pu	7	0.739	0.322	10.657	18.453	71	2.22	18	2
64	PD<5	sn	8	0.788	0.448	10.695	19.954	71	2.22	18	2
64	PD<5	th	9	0.788	0.368	9.647	15.734	71	2.22	18	2
64	PD<5	sl1	11	0.777	0.450	11.233	21.371	71	2.22	18	2
64	PD<5	sl2	12	0.752	0.445	10.877	20.418	71	2.22	18	2
64	PD<5	sl3	13	0.863	0.444	10.376	19.683	71	2.22	18	2
65	PD<5	cc	1	0.731	0.820	9.473	18.465	68	2.52	18	2
65	PD<5	gp	2	0.726	0.515	11.782	22.578	68	2.52	18	2
65	PD<5	mc	3	0.617	0.727	9.272	18.561	68	2.52	18	2
65	PD<5	nc	4	0.735	0.369	9.608	15.404	68	2.52	18	2
65	PD<5	pu	7	0.728	0.393	10.411	16.436	68	2.52	18	2
65	PD<5	sn	8	0.820	0.577	10.430	22.066	68	2.52	18	2
65	PD<5	th	9	0.734	0.469	9.562	15.388	68	2.52	18	2
65	PD<5	sl1	11	0.707	0.629	10.631	24.694	68	2.52	18	2
65	PD<5	sl2	12	0.839	0.534	10.653	20.394	68	2.52	18	2
65	PD<5	sl3	13	0.958	0.539	9.838	20.379	68	2.52	18	2
66	PD<5	cc	1	0.747	0.824	10.115	19.664	68	0.23	12	2
66	PD<5	gp	2	0.730	0.454	11.289	22.744	68	0.23	12	2
66	PD<5	mc	3	0.657	0.665	8.383	19.133	68	0.23	12	2
66	PD<5	nc	4	0.718	0.375	10.196	18.831	68	0.23	12	2
66	PD<5	pu	7	0.751	0.425	10.224	18.453	68	0.23	12	2
66	PD<5	sn	8	0.766	0.599	10.808	22.376	68	0.23	12	2
66	PD<5	th	9	0.700	0.479	9.623	16.919	68	0.23	12	2
66	PD<5	sl1	11	0.684	0.641	11.738	23.014	68	0.23	12	2
66	PD<5	sl2	12	0.753	0.606	10.402	22.245	68	0.23	12	2
66	PD<5	sl3	13	0.845	0.539	9.687	21.788	68	0.23	12	2
67	PD<5	cc	1	0.892	0.767	10.486	19.685	74.51	0.91	16	3
67	PD<5	gp	2	0.756	0.453	13.818	27.695	74.51	0.91	16	3
67	PD<5	mc	3	0.775	0.699	9.343	19.783	74.51	0.91	16	3
67	PD<5	nc	4	0.808	0.296	10.594	22.194	74.51	0.91	16	3
67	PD<5	pu	7	0.795	0.397	13.523	26.792	74.51	0.91	16	3
67	PD<5	sn	8	0.833	0.586	12.467	26.439	74.51	0.91	16	3
67	PD<5	th	9	0.774	0.419	11.245	20.574	74.51	0.91	16	3
67	PD<5	sl1	11	0.746	0.584	12.609	26.912	74.51	0.91	16	3
67	PD<5	sl2	12	0.840	0.630	13.049	28.437	74.51	0.91	16	3
67	PD<5	sl3	13	0.914	0.539	11.518	23.967	74.51	0.91	16	3
68	PD<5	cc	1	0.856	0.823	9.265	18.759	73	3.01	21	3
68	PD<5	gp	2	0.773	0.452	10.785	24.134	73	3.01	21	3
68	PD<5	mc	3	0.678	0.713	8.201	16.025	73	3.01	21	3
68	PD<5	nc	4	0.737	0.412	9.907	16.574	73	3.01	21	3
68	PD<5	pu	7	0.713	0.432	11.130	21.978	73	3.01	21	3
68	PD<5	sn	8	0.823	0.558	10.639	21.164	73	3.01	21	3
68	PD<5	th	9	0.738	0.464	9.459	16.602	73	3.01	21	3
68	PD<5	sl1	11	0.681	0.614	11.766	23.906	73	3.01	21	3
68	PD<5	sl2	12	0.881	0.522	10.438	19.980	73	3.01	21	3
68	PD<5	sl3	13	0.991	0.502	9.885	19.655	73	3.01	21	3
69	PD<5	cc	1	0.809	0.792	9.475	19.107	58	2.08	15	3
69	PD<5	gp	2	0.798	0.332	11.116	19.455	58	2.08	15	3
69	PD<5	mc	3	0.678	0.582	8.995	17.555	58	2.08	15	3
69	PD<5	nc	4	0.707	0.237	9.855	14.718	58	2.08	15	3
69	PD<5	pu	7	0.729	0.280	10.266	15.929	58	2.08	15	3
69	PD<5	sn	8	0.859	0.485	10.514	21.225	58	2.08	15	3
69	PD<5	th	9	0.770	0.363	9.790	15.078	58	2.08	15	3
69	PD<5	sl1	11	0.850	0.444	11.166	22.640	58	2.08	15	3
69	PD<5	sl2	12	0.865	0.506	10.068	21.226	58	2.08	15	3
69	PD<5	sl3	13	0.867	0.493	9.829	19.634	58	2.08	15	3
70	PD<5	cc	1	0.785	0.784	9.727	18.289	52	3.5	19	2
70	PD<5	gp	2	0.733	0.411	11.783	22.053	52	3.5	19	2
70	PD<5	mc	3	0.688	0.669	8.419	16.830	52	3.5	19	2
70	PD<5	nc	4	0.757	0.253	10.558	16.033	52	3.5	19	2
70	PD<5	pu	7	0.702	0.357	11.045	18.543	52	3.5	19	2
70	PD<5	sn	8	0.800	0.543	11.059	22.435	52	3.5	19	2
70	PD<5	th	9	0.755	0.411	10.543	15.617	52	3.5	19	2
70	PD<5	sl1	11	0.762	0.536	11.484	23.921	52	3.5	19	2
70	PD<5	sl2	12	0.805	0.588	11.349	23.115	52	3.5	19	2
70	PD<5	sl3	13	0.863	0.469	9.839	18.670	52	3.5	19	2
71	PD<5	cc	1	0.756	0.758	10.230	19.808	61	6.6	16	2
71	PD<5	gp	2	0.766	0.446	11.192	20.418	61	6.6	16	2
71	PD<5	mc	3	0.680	0.711	8.406	17.473	61	6.6	16	2
71	PD<5	nc	4	0.815	0.343	9.149	14.888	61	6.6	16	2
71	PD<5	pu	7	0.767	0.391	10.119	15.345	61	6.6	16	2
71	PD<5	sn	8	0.791	0.553	10.419	20.966	61	6.6	16	2
71	PD<5	th	9	0.791	0.446	10.123	16.063	61	6.6	16	2
71	PD<5	sl1	11	0.719	0.526	10.856	22.453	61	6.6	16	2
71	PD<5	sl2	12	0.821	0.550	10.454	20.802	61	6.6	16	2
71	PD<5	sl3	13	0.853	0.610	9.620	18.824	61	6.6	16	2
72	PD<5	cc	1	0.811	0.787	8.682	19.038	55	2.17	27	3
72	PD<5	gp	2	0.750	0.476	11.277	21.473	55	2.17	27	3
72	PD<5	mc	3	0.661	0.670	8.806	15.854	55	2.17	27	3
72	PD<5	nc	4	0.728	0.340	9.888	15.089	55	2.17	27	3
72	PD<5	pu	7	0.711	0.406	10.637	17.366	55	2.17	27	3
72	PD<5	sn	8	0.782	0.606	10.868	22.291	55	2.17	27	3
72	PD<5	th	9	0.753	0.442	9.700	15.764	55	2.17	27	3
72	PD<5	sl1	11	0.728	0.587	11.589	22.438	55	2.17	27	3
72	PD<5	sl2	12	0.788	0.595	10.850	23.070	55	2.17	27	3
72	PD<5	sl3	13	0.824	0.632	9.544	21.146	55	2.17	27	3
73	PD<5	cc	1	0.767	0.802	9.753	18.970	65	0.95	20	2
73	PD<5	gp	2	0.813	0.390	9.977	27.498	65	0.95	20	2
73	PD<5	mc	3	0.653	0.665	8.379	15.611	65	0.95	20	2
73	PD<5	nc	4	0.753	0.350	9.883	16.497	65	0.95	20	2
73	PD<5	pu	7	0.727	0.364	10.093	18.585	65	0.95	20	2
73	PD<5	sn	8	0.783	0.563	9.140	25.446	65	0.95	20	2
73	PD<5	th	9	0.731	0.453	9.666	17.100	65	0.95	20	2
73	PD<5	sl1	11	0.768	0.583	8.442	26.916	65	0.95	20	2
73	PD<5	sl2	12	0.762	0.547	9.717	25.780	65	0.95	20	2
73	PD<5	sl3	13	0.837	0.546	9.565	22.019	65	0.95	20	2
74	PD<5	cc	1	0.783	0.806	10.446	22.261	63	0.25	8	2
74	PD<5	gp	2	0.724	0.506	11.852	24.322	63	0.25	8	2
74	PD<5	mc	3	0.633	0.666	8.081	17.697	63	0.25	8	2
74	PD<5	nc	4	0.725	0.354	9.469	16.268	63	0.25	8	2
74	PD<5	pu	7	0.684	0.402	10.624	19.056	63	0.25	8	2
74	PD<5	sn	8	0.777	0.612	11.084	25.634	63	0.25	8	2
74	PD<5	th	9	0.745	0.453	9.723	16.885	63	0.25	8	2
74	PD<5	sl1	11	0.757	0.630	11.715	27.937	63	0.25	8	2
74	PD<5	sl2	12	0.755	0.606	11.342	25.414	63	0.25	8	2
74	PD<5	sl3	13	0.833	0.590	9.676	21.949	63	0.25	8	2
75	PD<5	cc	1	0.790	0.863	8.016	18.380	69	1	11	2
75	PD<5	gp	2	0.738	0.366	11.427	20.963	69	1	11	2
75	PD<5	mc	3	0.695	0.733	8.205	15.202	69	1	11	2
75	PD<5	nc	4	0.787	0.284	9.581	16.219	69	1	11	2
75	PD<5	pu	7	0.700	0.313	10.268	16.987	69	1	11	2
75	PD<5	sn	8	0.977	0.484	11.080	20.651	69	1	11	2
75	PD<5	th	9	0.787	0.367	9.413	14.634	69	1	11	2
75	PD<5	sl1	11	0.892	0.504	11.749	23.233	69	1	11	2
75	PD<5	sl2	12	0.924	0.407	11.125	20.272	69	1	11	2
75	PD<5	sl3	13	1.164	0.525	9.643	18.366	69	1	11	2
76	PD<5	cc	1	0.746	0.789	9.848	20.838	69.68	0.96	15	2
76	PD<5	gp	2	0.786	0.485	11.614	24.109	69.68	0.96	15	2
76	PD<5	mc	3	0.778	0.624	8.189	15.664	69.68	0.96	15	2
76	PD<5	nc	4	0.818	0.301	9.733	13.882	69.68	0.96	15	2
76	PD<5	pu	7	0.743	0.398	10.371	16.703	69.68	0.96	15	2
76	PD<5	sn	8	0.868	0.490	9.924	20.071	69.68	0.96	15	2
76	PD<5	th	9	0.750	0.441	9.658	15.469	69.68	0.96	15	2
76	PD<5	sl1	11	0.795	0.486	10.775	21.661	69.68	0.96	15	2
76	PD<5	sl2	12	0.868	0.508	9.792	20.058	69.68	0.96	15	2
76	PD<5	sl3	13	1.013	0.468	9.443	16.992	69.68	0.96	15	2
77	PD<5	cc	1	0.765	0.846	8.799	18.885	66	4.19	18	2
77	PD<5	gp	2	0.730	0.527	11.312	26.525	66	4.19	18	2
77	PD<5	mc	3	0.663	0.721	8.121	15.845	66	4.19	18	2
77	PD<5	nc	4	0.727	0.410	9.204	15.314	66	4.19	18	2
77	PD<5	pu	7	0.734	0.428	9.706	17.626	66	4.19	18	2
77	PD<5	sn	8	0.802	0.570	10.821	23.230	66	4.19	18	2
77	PD<5	th	9	0.712	0.488	9.211	15.961	66	4.19	18	2
77	PD<5	sl1	11	0.790	0.554	11.665	26.041	66	4.19	18	2
77	PD<5	sl2	12	0.794	0.597	11.373	24.862	66	4.19	18	2
77	PD<5	sl3	13	0.834	0.569	9.280	18.092	66	4.19	18	2
78	PD<5	cc	1	0.768	0.789	8.192	20.206	82	4	17	2.5
78	PD<5	gp	2	0.825	0.465	11.068	22.290	82	4	17	2.5
78	PD<5	mc	3	0.691	0.686	8.732	17.531	82	4	17	2.5
78	PD<5	nc	4	0.777	0.354	9.299	18.667	82	4	17	2.5
78	PD<5	pu	7	0.707	0.407	10.486	19.248	82	4	17	2.5
78	PD<5	sn	8	0.877	0.491	10.671	21.135	82	4	17	2.5
78	PD<5	th	9	0.781	0.460	9.671	16.146	82	4	17	2.5
78	PD<5	sl1	11	0.831	0.517	11.128	22.606	82	4	17	2.5
78	PD<5	sl2	12	0.866	0.485	10.637	20.967	82	4	17	2.5
78	PD<5	sl3	13	1.010	0.456	9.641	19.330	82	4	17	2.5
79	PD<5	cc	1	0.768	0.787	9.605	18.773	67	1.58	14	1.5
79	PD<5	gp	2	0.722	0.492	12.283	26.372	67	1.58	14	1.5
79	PD<5	mc	3	0.659	0.648	8.630	15.584	67	1.58	14	1.5
79	PD<5	nc	4	0.702	0.388	10.036	17.829	67	1.58	14	1.5
79	PD<5	pu	7	0.671	0.452	11.391	20.122	67	1.58	14	1.5
79	PD<5	sn	8	0.697	0.610	11.597	22.799	67	1.58	14	1.5
79	PD<5	th	9	0.736	0.464	9.901	15.467	67	1.58	14	1.5
79	PD<5	sl1	11	0.645	0.611	12.621	23.572	67	1.58	14	1.5
79	PD<5	sl2	12	0.729	0.610	10.907	24.742	67	1.58	14	1.5
79	PD<5	sl3	13	0.764	0.595	10.558	18.000	67	1.58	14	1.5
80	PD<5	cc	1	0.807	0.819	10.455	20.108	77.85	3.41	21	2
80	PD<5	gp	2	0.812	0.342	10.729	21.395	77.85	3.41	21	2
80	PD<5	mc	3	0.697	0.717	7.824	17.823	77.85	3.41	21	2
80	PD<5	nc	4	0.786	0.225	9.682	14.704	77.85	3.41	21	2
80	PD<5	pu	7	0.741	0.304	10.331	17.060	77.85	3.41	21	2
80	PD<5	sn	8	0.834	0.487	9.745	20.899	77.85	3.41	21	2
80	PD<5	th	9	0.772	0.359	9.653	15.311	77.85	3.41	21	2
80	PD<5	sl1	11	0.791	0.476	10.132	20.540	77.85	3.41	21	2
80	PD<5	sl2	12	0.864	0.464	9.498	20.869	77.85	3.41	21	2
80	PD<5	sl3	13	0.834	0.539	9.394	21.556	77.85	3.41	21	2
81	PD<5	cc	1	0.857	0.752	9.921	17.965	74	2.01	24	2.5
81	PD<5	gp	2	0.776	0.451	11.327	19.645	74	2.01	24	2.5
81	PD<5	mc	3	0.651	0.676	9.200	16.107	74	2.01	24	2.5
81	PD<5	nc	4	0.716	0.369	9.808	16.527	74	2.01	24	2.5
81	PD<5	pu	7	0.721	0.406	10.309	16.578	74	2.01	24	2.5
81	PD<5	sn	8	0.800	0.541	10.104	19.930	74	2.01	24	2.5
81	PD<5	th	9	0.777	0.423	9.588	14.977	74	2.01	24	2.5
81	PD<5	sl1	11	0.765	0.554	10.390	19.287	74	2.01	24	2.5
81	PD<5	sl2	12	0.831	0.499	10.369	20.484	74	2.01	24	2.5
81	PD<5	sl3	13	0.817	0.573	9.160	20.368	74	2.01	24	2.5
82	PD>5	cc	1	0.754	0.821	9.580	18.122	76	19.77	17	2.5
82	PD>5	gp	2	0.852	0.398	10.236	17.803	76	19.77	17	2.5
82	PD>5	mc	3	0.661	0.692	8.597	15.642	76	19.77	17	2.5
82	PD>5	nc	4	0.986	0.259	7.546	12.706	76	19.77	17	2.5
82	PD>5	pu	7	0.930	0.307	8.514	13.511	76	19.77	17	2.5
82	PD>5	sn	8	0.846	0.508	10.226	18.417	76	19.77	17	2.5
82	PD>5	th	9	0.813	0.398	8.960	13.420	76	19.77	17	2.5
82	PD>5	sl1	11	0.778	0.495	10.362	18.020	76	19.77	17	2.5
82	PD>5	sl2	12	0.863	0.517	10.846	18.740	76	19.77	17	2.5
82	PD>5	sl3	13	0.899	0.506	9.398	18.519	76	19.77	17	2.5
83	PD>5	cc	1	0.787	0.802	8.910	18.619	69	7.5	14	2
83	PD>5	gp	2	0.765	0.464	11.168	19.161	69	7.5	14	2
83	PD>5	mc	3	0.632	0.715	8.054	17.452	69	7.5	14	2
83	PD>5	nc	4	0.755	0.361	9.224	15.018	69	7.5	14	2
83	PD>5	pu	7	0.817	0.413	10.468	16.635	69	7.5	14	2
83	PD>5	sn	8	0.866	0.554	10.027	18.485	69	7.5	14	2
83	PD>5	th	9	0.721	0.453	9.552	16.345	69	7.5	14	2
83	PD>5	sl1	11	0.767	0.560	10.819	18.861	69	7.5	14	2
83	PD>5	sl2	12	0.856	0.640	9.545	18.154	69	7.5	14	2
83	PD>5	sl3	13	0.896	0.460	9.749	18.455	69	7.5	14	2
84	PD>5	cc	1	0.746	0.794	10.310	20.099	74	6.99	18	2
84	PD>5	gp	2	0.752	0.479	10.955	20.798	74	6.99	18	2
84	PD>5	mc	3	0.658	0.707	8.356	18.046	74	6.99	18	2
84	PD>5	nc	4	0.818	0.366	9.605	15.170	74	6.99	18	2
84	PD>5	pu	7	0.831	0.390	9.924	15.954	74	6.99	18	2
84	PD>5	sn	8	0.896	0.549	9.772	19.085	74	6.99	18	2
84	PD>5	th	9	0.747	0.447	9.536	15.776	74	6.99	18	2
84	PD>5	sl1	11	0.781	0.542	10.265	20.099	74	6.99	18	2
84	PD>5	sl2	12	0.888	0.567	9.697	19.231	74	6.99	18	2
84	PD>5	sl3	13	0.921	0.544	8.720	16.400	74	6.99	18	2
85	PD>5	cc	1	0.769	0.779	10.218	21.623	68.56	16.64	21	2
85	PD>5	gp	2	0.737	0.467	13.225	32.289	68.56	16.64	21	2
85	PD>5	mc	3	0.766	0.593	8.570	18.634	68.56	16.64	21	2
85	PD>5	nc	4	0.754	0.341	10.896	20.499	68.56	16.64	21	2
85	PD>5	pu	7	0.810	0.392	11.249	23.165	68.56	16.64	21	2
85	PD>5	sn	8	0.867	0.575	11.295	28.628	68.56	16.64	21	2
85	PD>5	th	9	0.738	0.421	10.081	18.864	68.56	16.64	21	2
85	PD>5	sl1	11	0.750	0.566	11.579	29.924	68.56	16.64	21	2
85	PD>5	sl2	12	0.856	0.545	11.949	32.759	68.56	16.64	21	2
85	PD>5	sl3	13	0.948	0.604	10.315	23.031	68.56	16.64	21	2
86	PD>5	cc	1	0.838	0.731	9.268	19.418	72.86	16.1	56	4
86	PD>5	gp	2	0.893	0.378	10.221	19.794	72.86	16.1	56	4
86	PD>5	mc	3	0.759	0.605	7.843	17.593	72.86	16.1	56	4
86	PD>5	nc	4	0.994	0.267	9.276	18.584	72.86	16.1	56	4
86	PD>5	pu	7	0.913	0.315	10.533	19.574	72.86	16.1	56	4
86	PD>5	sn	8	0.826	0.498	10.381	19.579	72.86	16.1	56	4
86	PD>5	th	9	0.820	0.397	8.902	18.584	72.86	16.1	56	4
86	PD>5	sl1	11	0.792	0.481	10.927	20.672	72.86	16.1	56	4
86	PD>5	sl2	12	0.797	0.526	10.506	20.121	72.86	16.1	56	4
86	PD>5	sl3	13	0.863	0.491	9.132	17.945	72.86	16.1	56	4
87	PD>5	cc	1	0.740	0.839	10.800	20.922	74.11	9.36	42	3
87	PD>5	gp	2	0.780	0.466	14.677	24.068	74.11	9.36	42	3
87	PD>5	mc	3	0.731	0.656	10.634	17.056	74.11	9.36	42	3
87	PD>5	nc	4	0.767	0.363	11.794	17.990	74.11	9.36	42	3
87	PD>5	pu	7	0.726	0.381	12.723	18.951	74.11	9.36	42	3
87	PD>5	sn	8	0.932	0.505	11.843	21.091	74.11	9.36	42	3
87	PD>5	th	9	0.743	0.472	11.794	16.755	74.11	9.36	42	3
87	PD>5	sl1	11	0.861	0.520	12.369	21.146	74.11	9.36	42	3
87	PD>5	sl2	12	0.969	0.500	11.944	20.163	74.11	9.36	42	3
87	PD>5	sl3	13	0.966	0.496	11.097	20.341	74.11	9.36	42	3
88	PD>5	cc	1	0.803	0.818	9.671	19.585	68	10.04	17	2
88	PD>5	gp	2	0.857	0.347	11.104	20.271	68	10.04	17	2
88	PD>5	mc	3	0.724	0.547	8.652	18.858	68	10.04	17	2
88	PD>5	nc	4	0.728	0.284	9.838	16.463	68	10.04	17	2
88	PD>5	pu	7	0.739	0.296	10.392	17.017	68	10.04	17	2
88	PD>5	sn	8	0.924	0.473	9.861	20.850	68	10.04	17	2
88	PD>5	th	9	0.752	0.370	9.821	15.840	68	10.04	17	2
88	PD>5	sl1	11	0.832	0.534	10.251	22.480	68	10.04	17	2
88	PD>5	sl2	12	0.894	0.473	10.349	20.970	68	10.04	17	2
88	PD>5	sl3	13	1.135	0.352	8.331	17.802	68	10.04	17	2
89	PD>5	cc	1	0.686	0.746	10.380	21.358	69.4	18.12	38	3
89	PD>5	gp	2	0.698	0.488	10.956	20.920	69.4	18.12	38	3
89	PD>5	mc	3	0.679	0.727	8.593	17.795	69.4	18.12	38	3
89	PD>5	nc	4	0.670	0.377	9.604	15.526	69.4	18.12	38	3
89	PD>5	pu	7	0.774	0.440	9.871	16.795	69.4	18.12	38	3
89	PD>5	sn	8	0.792	0.620	10.175	22.584	69.4	18.12	38	3
89	PD>5	th	9	0.632	0.507	9.930	16.974	69.4	18.12	38	3
89	PD>5	sl1	11	0.726	0.721	10.142	24.235	69.4	18.12	38	3
89	PD>5	sl2	12	0.782	0.565	10.352	23.554	69.4	18.12	38	3
89	PD>5	sl3	13	0.826	0.560	10.014	19.603	69.4	18.12	38	3
90	PD>5	cc	1	0.853	0.767	9.433	18.418	81	6.14	24	2
90	PD>5	gp	2	0.887	0.336	10.298	22.101	81	6.14	24	2
90	PD>5	mc	3	0.746	0.659	8.207	16.704	81	6.14	24	2
90	PD>5	nc	4	0.775	0.301	10.090	18.714	81	6.14	24	2
90	PD>5	pu	7	0.725	0.366	10.271	20.013	81	6.14	24	2
90	PD>5	sn	8	0.878	0.553	9.460	20.266	81	6.14	24	2
90	PD>5	th	9	0.812	0.369	9.257	15.513	81	6.14	24	2
90	PD>5	sl1	11	0.871	0.559	9.809	22.590	81	6.14	24	2
90	PD>5	sl2	12	0.890	0.575	9.348	18.655	81	6.14	24	2
90	PD>5	sl3	13	0.898	0.516	8.922	17.652	81	6.14	24	2
91	PD>5	cc	1	0.896	0.797	9.294	16.413	70	7.09	16	2
91	PD>5	gp	2	0.793	0.343	11.479	23.660	70	7.09	16	2
91	PD>5	mc	3	0.696	0.733	8.102	20.160	70	7.09	16	2
91	PD>5	nc	4	0.844	0.271	9.630	15.657	70	7.09	16	2
91	PD>5	pu	7	0.773	0.331	10.414	17.615	70	7.09	16	2
91	PD>5	sn	8	0.848	0.536	10.656	24.911	70	7.09	16	2
91	PD>5	th	9	0.822	0.384	9.565	15.891	70	7.09	16	2
91	PD>5	sl1	11	0.781	0.503	10.665	23.547	70	7.09	16	2
91	PD>5	sl2	12	0.861	0.536	10.693	25.956	70	7.09	16	2
91	PD>5	sl3	13	0.873	0.560	10.610	24.444	70	7.09	16	2
92	PD>5	cc	1	0.781	0.832	10.828	18.381	71.32	12.61	34	3
92	PD>5	gp	2	0.805	0.405	13.224	19.314	71.32	12.61	34	3
92	PD>5	mc	3	0.652	0.720	9.812	14.799	71.32	12.61	34	3
92	PD>5	nc	4	0.777	0.325	11.796	14.893	71.32	12.61	34	3
92	PD>5	pu	7	0.870	0.302	11.561	15.342	71.32	12.61	34	3
92	PD>5	sn	8	0.892	0.529	11.117	20.433	71.32	12.61	34	3
92	PD>5	th	9	0.762	0.434	11.463	15.763	71.32	12.61	34	3
92	PD>5	sl1	11	0.870	0.539	10.082	19.300	71.32	12.61	34	3
92	PD>5	sl2	12	0.889	0.485	11.563	20.845	71.32	12.61	34	3
92	PD>5	sl3	13	0.924	0.563	11.397	20.813	71.32	12.61	34	3
93	PD>5	cc	1	0.768	0.783	10.398	21.911	57	22.96	23	2
93	PD>5	gp	2	0.778	0.464	9.931	18.688	57	22.96	23	2
93	PD>5	mc	3	0.647	0.695	9.379	18.278	57	22.96	23	2
93	PD>5	nc	4	0.694	0.364	9.916	14.379	57	22.96	23	2
93	PD>5	pu	7	0.737	0.408	10.230	15.555	57	22.96	23	2
93	PD>5	sn	8	0.833	0.637	10.097	19.929	57	22.96	23	2
93	PD>5	th	9	0.698	0.471	10.176	17.054	57	22.96	23	2
93	PD>5	sl1	11	0.774	0.637	10.298	20.682	57	22.96	23	2
93	PD>5	sl2	12	0.824	0.703	10.312	19.681	57	22.96	23	2
93	PD>5	sl3	13	0.881	0.554	9.647	19.138	57	22.96	23	2
94	PD>5	cc	1	0.732	0.829	8.859	23.101	72.13	11.7	26	2
94	PD>5	gp	2	0.867	0.420	10.104	21.286	72.13	11.7	26	2
94	PD>5	mc	3	0.639	0.681	8.169	20.035	72.13	11.7	26	2
94	PD>5	nc	4	0.808	0.329	9.144	14.424	72.13	11.7	26	2
94	PD>5	pu	7	0.833	0.347	9.673	18.984	72.13	11.7	26	2
94	PD>5	sn	8	0.841	0.535	9.074	20.568	72.13	11.7	26	2
94	PD>5	th	9	0.775	0.441	9.330	18.974	72.13	11.7	26	2
94	PD>5	sl1	11	0.804	0.542	9.066	21.608	72.13	11.7	26	2
94	PD>5	sl2	12	0.841	0.545	9.153	20.313	72.13	11.7	26	2
94	PD>5	sl3	13	0.890	0.529	8.983	19.824	72.13	11.7	26	2
95	PD>5	cc	1	0.787	0.854	9.986	20.610	67.76	16.54	36	2.5
95	PD>5	gp	2	0.764	0.408	12.306	20.683	67.76	16.54	36	2.5
95	PD>5	mc	3	0.683	0.714	10.092	19.583	67.76	16.54	36	2.5
95	PD>5	nc	4	0.786	0.339	11.111	18.694	67.76	16.54	36	2.5
95	PD>5	pu	7	0.778	0.318	11.615	20.184	67.76	16.54	36	2.5
95	PD>5	sn	8	1.040	0.453	10.652	21.032	67.76	16.54	36	2.5
95	PD>5	th	9	0.749	0.418	11.378	20.574	67.76	16.54	36	2.5
95	PD>5	sl1	11	0.943	0.508	11.616	20.109	67.76	16.54	36	2.5
95	PD>5	sl2	12	1.068	0.469	10.268	21.040	67.76	16.54	36	2.5
95	PD>5	sl3	13	1.133	0.378	10.252	21.946	67.76	16.54	36	2.5
96	PD>5	cc	1	0.809	0.816	7.642	19.109	66	5.65	20	2.5
96	PD>5	gp	2	0.801	0.488	11.521	23.555	66	5.65	20	2.5
96	PD>5	mc	3	0.667	0.620	8.240	16.185	66	5.65	20	2.5
96	PD>5	nc	4	0.740	0.391	9.280	17.532	66	5.65	20	2.5
96	PD>5	pu	7	0.787	0.385	9.937	17.305	66	5.65	20	2.5
96	PD>5	sn	8	0.768	0.629	10.512	22.643	66	5.65	20	2.5
96	PD>5	th	9	0.761	0.483	9.583	15.972	66	5.65	20	2.5
96	PD>5	sl1	11	0.701	0.568	10.754	23.643	66	5.65	20	2.5
96	PD>5	sl2	12	0.769	0.662	10.295	22.538	66	5.65	20	2.5
96	PD>5	sl3	13	0.802	0.645	10.412	21.899	66	5.65	20	2.5
97	PD>5	cc	1	0.741	0.799	10.043	21.124	46	5.68	26	2
97	PD>5	gp	2	0.736	0.482	12.181	35.198	46	5.68	26	2
97	PD>5	mc	3	0.661	0.735	8.206	16.757	46	5.68	26	2
97	PD>5	nc	4	0.686	0.348	9.904	16.212	46	5.68	26	2
97	PD>5	pu	7	0.766	0.389	10.667	17.782	46	5.68	26	2
97	PD>5	sn	8	0.719	0.674	11.091	24.322	46	5.68	26	2
97	PD>5	th	9	0.667	0.471	10.340	17.017	46	5.68	26	2
97	PD>5	sl1	11	0.639	0.723	10.761	21.508	46	5.68	26	2
97	PD>5	sl2	12	0.736	0.570	11.314	26.667	46	5.68	26	2
97	PD>5	sl3	13	0.767	0.737	11.345	25.888	46	5.68	26	2
98	PD>5	cc	1	0.892	0.845	7.857	17.593	68.25	8.68	34	2
98	PD>5	gp	2	0.812	0.434	10.947	19.683	68.25	8.68	34	2
98	PD>5	mc	3	0.701	0.710	7.706	16.593	68.25	8.68	34	2
98	PD>5	nc	4	0.892	0.251	8.931	19.684	68.25	8.68	34	2
98	PD>5	pu	7	0.822	0.319	10.373	18.584	68.25	8.68	34	2
98	PD>5	sn	8	0.827	0.522	9.451	18.445	68.25	8.68	34	2
98	PD>5	th	9	0.758	0.402	9.405	18.584	68.25	8.68	34	2
98	PD>5	sl1	11	0.755	0.532	10.282	19.251	68.25	8.68	34	2
98	PD>5	sl2	12	0.820	0.538	9.253	18.598	68.25	8.68	34	2
98	PD>5	sl3	13	0.936	0.494	8.432	17.487	68.25	8.68	34	2
99	PD>5	cc	1	0.733	0.814	9.839	20.348	66.6	10.02	23	3
99	PD>5	gp	2	0.709	0.512	12.161	22.853	66.6	10.02	23	3
99	PD>5	mc	3	0.653	0.692	8.220	14.119	66.6	10.02	23	3
99	PD>5	nc	4	0.759	0.386	9.910	19.326	66.6	10.02	23	3
99	PD>5	pu	7	0.703	0.408	10.747	19.648	66.6	10.02	23	3
99	PD>5	sn	8	0.778	0.645	10.085	21.057	66.6	10.02	23	3
99	PD>5	th	9	0.715	0.455	9.516	17.305	66.6	10.02	23	3
99	PD>5	sl1	11	0.690	0.702	10.305	21.866	66.6	10.02	23	3
99	PD>5	sl2	12	0.788	0.621	10.026	20.497	66.6	10.02	23	3
99	PD>5	sl3	13	0.879	0.605	9.483	20.681	66.6	10.02	23	3
100	PD>5	cc	1	0.825	0.776	9.584	20.943	74	25.02	28	3
100	PD>5	gp	2	0.810	0.466	10.612	19.488	74	25.02	28	3
100	PD>5	mc	3	0.782	0.624	8.246	19.231	74	25.02	28	3
100	PD>5	nc	4	0.769	0.388	10.050	20.380	74	25.02	28	3
100	PD>5	pu	7	0.764	0.420	9.653	15.930	74	25.02	28	3
100	PD>5	sn	8	0.997	0.560	9.707	18.030	74	25.02	28	3
100	PD>5	th	9	0.791	0.464	9.639	17.304	74	25.02	28	3
100	PD>5	sl1	11	0.917	0.605	10.172	17.462	74	25.02	28	3
100	PD>5	sl2	12	0.984	0.567	9.636	19.000	74	25.02	28	3
100	PD>5	sl3	13	1.150	0.468	9.058	17.562	74	25.02	28	3
101	PD>5	cc	1	0.851	0.768	9.443	20.186	63	7.88	31	3
101	PD>5	gp	2	0.781	0.438	12.135	26.340	63	7.88	31	3
101	PD>5	mc	3	0.711	0.648	8.920	11.169	63	7.88	31	3
101	PD>5	nc	4	0.839	0.260	10.358	18.592	63	7.88	31	3
101	PD>5	pu	7	0.740	0.370	12.131	23.960	63	7.88	31	3
101	PD>5	sn	8	0.889	0.627	11.553	29.359	63	7.88	31	3
101	PD>5	th	9	0.757	0.415	10.192	18.042	63	7.88	31	3
101	PD>5	sl1	11	0.711	0.690	11.999	30.415	63	7.88	31	3
101	PD>5	sl2	12	0.968	0.609	11.619	29.233	63	7.88	31	3
101	PD>5	sl3	13	1.179	0.517	10.285	26.948	63	7.88	31	3
102	PD>5	cc	1	0.705	0.835	9.617	21.211	79	16.14	52	4
102	PD>5	gp	2	0.770	0.482	10.929	22.737	79	16.14	52	4
102	PD>5	mc	3	0.661	0.718	7.923	16.435	79	16.14	52	4
102	PD>5	nc	4	0.787	0.367	9.000	15.977	79	16.14	52	4
102	PD>5	pu	7	0.775	0.419	10.300	17.218	79	16.14	52	4
102	PD>5	sn	8	0.812	0.593	9.397	21.260	79	16.14	52	4
102	PD>5	th	9	0.722	0.487	9.132	16.010	79	16.14	52	4
102	PD>5	sl1	11	0.735	0.646	9.316	21.823	79	16.14	52	4
102	PD>5	sl2	12	0.848	0.561	9.738	21.773	79	16.14	52	4
102	PD>5	sl3	13	0.856	0.573	9.112	20.012	79	16.14	52	4
103	PD>5	cc	1	0.768	0.786	11.292	21.034	76.02	9.49	27	2
103	PD>5	gp	2	0.874	0.414	13.177	22.594	76.02	9.49	27	2
103	PD>5	mc	3	0.759	0.668	9.974	19.372	76.02	9.49	27	2
103	PD>5	nc	4	0.777	0.315	10.749	19.795	76.02	9.49	27	2
103	PD>5	pu	7	0.844	0.337	12.171	19.587	76.02	9.49	27	2
103	PD>5	sn	8	0.957	0.472	11.810	21.256	76.02	9.49	27	2
103	PD>5	th	9	0.784	0.421	11.840	20.193	76.02	9.49	27	2
103	PD>5	sl1	11	0.860	0.516	12.620	21.958	76.02	9.49	27	2
103	PD>5	sl2	12	0.950	0.456	11.509	20.792	76.02	9.49	27	2
103	PD>5	sl3	13	1.173	0.408	10.553	21.019	76.02	9.49	27	2
104	PD>5	cc	1	0.717	0.830	11.332	21.058	64.64	10.84	33	2.5
104	PD>5	gp	2	0.821	0.449	13.208	23.493	64.64	10.84	33	2.5
104	PD>5	mc	3	0.728	0.700	10.321	19.694	64.64	10.84	33	2.5
104	PD>5	nc	4	0.759	0.337	12.193	20.291	64.64	10.84	33	2.5
104	PD>5	pu	7	0.832	0.383	12.768	18.965	64.64	10.84	33	2.5
104	PD>5	sn	8	0.828	0.540	12.025	21.325	64.64	10.84	33	2.5
104	PD>5	th	9	0.781	0.428	12.129	21.584	64.64	10.84	33	2.5
104	PD>5	sl1	11	0.828	0.571	12.309	21.983	64.64	10.84	33	2.5
104	PD>5	sl2	12	0.818	0.524	12.108	21.343	64.64	10.84	33	2.5
104	PD>5	sl3	13	0.850	0.506	11.078	20.648	64.64	10.84	33	2.5
105	PD>5	cc	1	0.631	0.874	9.616	19.562	73	5.46	28	3
105	PD>5	gp	2	0.831	0.429	10.515	21.137	73	5.46	28	3
105	PD>5	mc	3	0.660	0.679	8.338	15.968	73	5.46	28	3
105	PD>5	nc	4	0.857	0.310	8.845	14.933	73	5.46	28	3
105	PD>5	pu	7	0.750	0.399	10.127	16.567	73	5.46	28	3
105	PD>5	sn	8	0.720	0.643	10.046	22.013	73	5.46	28	3
105	PD>5	th	9	0.702	0.492	9.444	15.263	73	5.46	28	3
105	PD>5	sl1	11	0.698	0.667	9.147	22.972	73	5.46	28	3
105	PD>5	sl2	12	0.722	0.633	10.899	20.911	73	5.46	28	3
105	PD>5	sl3	13	0.739	0.634	10.253	22.019	73	5.46	28	3
106	PD>5	cc	1	0.783	0.810	9.622	19.618	73.7	9.54	31	2.5
106	PD>5	gp	2	0.833	0.367	11.339	21.205	73.7	9.54	31	2.5
106	PD>5	mc	3	0.698	0.713	8.317	16.408	73.7	9.54	31	2.5
106	PD>5	nc	4	0.813	0.277	9.080	15.861	73.7	9.54	31	2.5
106	PD>5	pu	7	0.855	0.297	10.237	16.799	73.7	9.54	31	2.5
106	PD>5	sn	8	1.017	0.415	9.536	19.390	73.7	9.54	31	2.5
106	PD>5	th	9	0.792	0.384	9.578	15.406	73.7	9.54	31	2.5
106	PD>5	sl1	11	0.905	0.463	10.572	21.028	73.7	9.54	31	2.5
106	PD>5	sl2	12	1.062	0.421	9.459	20.926	73.7	9.54	31	2.5
106	PD>5	sl3	13	1.085	0.367	8.673	15.323	73.7	9.54	31	2.5
107	PD>5	cc	1	0.701	0.843	9.295	20.081	68	8.39	15	3
107	PD>5	gp	2	0.752	0.443	11.302	21.642	68	8.39	15	3
107	PD>5	mc	3	0.642	0.681	8.983	17.763	68	8.39	15	3
107	PD>5	nc	4	0.751	0.364	9.271	15.612	68	8.39	15	3
107	PD>5	pu	7	0.796	0.419	10.559	18.455	68	8.39	15	3
107	PD>5	sn	8	0.793	0.622	10.419	23.690	68	8.39	15	3
107	PD>5	th	9	0.756	0.452	9.540	16.461	68	8.39	15	3
107	PD>5	sl1	11	0.712	0.655	10.047	26.973	68	8.39	15	3
107	PD>5	sl2	12	0.774	0.596	11.072	23.898	68	8.39	15	3
107	PD>5	sl3	13	0.858	0.614	10.145	19.516	68	8.39	15	3
108	PD>5	cc	1	0.785	0.775	10.448	19.040	40	6.66	12	2
108	PD>5	gp	2	0.803	0.353	11.793	24.178	40	6.66	12	2
108	PD>5	mc	3	0.727	0.612	8.745	17.311	40	6.66	12	2
108	PD>5	nc	4	0.806	0.231	9.747	15.073	40	6.66	12	2
108	PD>5	pu	7	0.837	0.281	10.238	16.101	40	6.66	12	2
108	PD>5	sn	8	0.817	0.549	10.559	20.845	40	6.66	12	2
108	PD>5	th	9	0.742	0.367	10.154	16.376	40	6.66	12	2
108	PD>5	sl1	11	0.706	0.584	10.777	20.920	40	6.66	12	2
108	PD>5	sl2	12	0.827	0.535	10.763	20.414	40	6.66	12	2
108	PD>5	sl3	13	0.866	0.536	9.960	20.890	40	6.66	12	2
109	PD>5	cc	1	0.830	0.827	8.691	19.410	64.83	21.35	29	2.5
109	PD>5	gp	2	0.855	0.344	10.376	18.115	64.83	21.35	29	2.5
109	PD>5	mc	3	0.720	0.676	8.227	17.142	64.83	21.35	29	2.5
109	PD>5	nc	4	0.873	0.251	8.590	15.291	64.83	21.35	29	2.5
109	PD>5	pu	7	0.886	0.291	9.233	14.530	64.83	21.35	29	2.5
109	PD>5	sn	8	0.845	0.519	10.705	20.361	64.83	21.35	29	2.5
109	PD>5	th	9	0.845	0.370	9.747	15.769	64.83	21.35	29	2.5
109	PD>5	sl1	11	0.825	0.516	11.193	21.349	64.83	21.35	29	2.5
109	PD>5	sl2	12	0.840	0.513	10.715	19.808	64.83	21.35	29	2.5
109	PD>5	sl3	13	0.901	0.530	9.745	19.436	64.83	21.35	29	2.5
110	PD>5	cc	1	0.753	0.808	9.341	20.909	69	8.06	26	3
110	PD>5	gp	2	0.743	0.481	11.166	20.905	69	8.06	26	3
110	PD>5	mc	3	0.642	0.725	8.351	17.607	69	8.06	26	3
110	PD>5	nc	4	0.720	0.336	9.655	15.183	69	8.06	26	3
110	PD>5	pu	7	0.812	0.377	9.919	16.645	69	8.06	26	3
110	PD>5	sn	8	0.817	0.625	10.412	21.374	69	8.06	26	3
110	PD>5	th	9	0.719	0.490	9.821	16.750	69	8.06	26	3
110	PD>5	sl1	11	0.728	0.656	10.452	22.947	69	8.06	26	3
110	PD>5	sl2	12	0.823	0.573	10.262	21.017	69	8.06	26	3
110	PD>5	sl3	13	0.867	0.635	10.572	20.186	69	8.06	26	3
111	PD>5	cc	1	0.699	0.833	8.929	17.610	81	5.21	21	2
111	PD>5	gp	2	0.758	0.474	10.504	20.282	81	5.21	21	2
111	PD>5	mc	3	0.627	0.703	9.336	16.661	81	5.21	21	2
111	PD>5	nc	4	0.758	0.359	9.287	14.356	81	5.21	21	2
111	PD>5	pu	7	0.836	0.362	8.943	13.955	81	5.21	21	2
111	PD>5	sn	8	0.812	0.567	9.806	17.330	81	5.21	21	2
111	PD>5	th	9	0.714	0.478	9.187	14.109	81	5.21	21	2
111	PD>5	sl1	11	0.751	0.522	10.275	19.873	81	5.21	21	2
111	PD>5	sl2	12	0.826	0.593	10.011	17.621	81	5.21	21	2
111	PD>5	sl3	13	0.863	0.581	9.058	15.929	81	5.21	21	2
112	PD>5	cc	1	0.784	0.805	9.080	18.875	78	2.48	24	3
112	PD>5	gp	2	0.780	0.430	10.573	21.718	78	2.48	24	3
112	PD>5	mc	3	0.655	0.715	8.236	15.605	78	2.48	24	3
112	PD>5	nc	4	0.803	0.332	8.600	15.002	78	2.48	24	3
112	PD>5	pu	7	0.833	0.380	9.913	15.256	78	2.48	24	3
112	PD>5	sn	8	0.792	0.597	10.283	18.939	78	2.48	24	3
112	PD>5	th	9	0.772	0.469	9.188	15.304	78	2.48	24	3
112	PD>5	sl1	11	0.754	0.593	10.766	19.443	78	2.48	24	3
112	PD>5	sl2	12	0.800	0.619	10.246	18.667	78	2.48	24	3
112	PD>5	sl3	13	0.831	0.579	9.645	18.539	78	2.48	24	3
113	PD>5	cc	1	0.712	0.835	9.043	19.195	62	6.6	9	1.5
113	PD>5	gp	2	0.706	0.514	10.939	21.159	62	6.6	9	1.5
113	PD>5	mc	3	0.663	0.696	8.365	16.681	62	6.6	9	1.5
113	PD>5	nc	4	0.657	0.349	9.500	14.616	62	6.6	9	1.5
113	PD>5	pu	7	0.780	0.385	10.329	16.314	62	6.6	9	1.5
113	PD>5	sn	8	0.839	0.583	10.292	21.188	62	6.6	9	1.5
113	PD>5	th	9	0.692	0.451	9.779	16.266	62	6.6	9	1.5
113	PD>5	sl1	11	0.739	0.611	11.089	22.008	62	6.6	9	1.5
113	PD>5	sl2	12	0.844	0.603	9.982	21.143	62	6.6	9	1.5
113	PD>5	sl3	13	0.883	0.529	9.647	20.355	62	6.6	9	1.5
114	PD>5	cc	1	0.743	0.803	9.840	20.775	71	24.47	20	2
114	PD>5	gp	2	0.797	0.503	10.952	20.786	71	24.47	20	2
114	PD>5	mc	3	0.708	0.721	8.099	18.283	71	24.47	20	2
114	PD>5	nc	4	0.860	0.411	9.605	19.834	71	24.47	20	2
114	PD>5	pu	7	0.799	0.424	10.373	16.913	71	24.47	20	2
114	PD>5	sn	8	0.919	0.569	9.874	20.727	71	24.47	20	2
114	PD>5	th	9	0.859	0.453	9.514	17.279	71	24.47	20	2
114	PD>5	sl1	11	0.842	0.565	9.994	21.634	71	24.47	20	2
114	PD>5	sl2	12	0.935	0.547	10.052	20.073	71	24.47	20	2
114	PD>5	sl3	13	0.983	0.607	9.469	20.428	71	24.47	20	2
115	PD>5	cc	1	0.753	0.846	8.257	18.361	79	12	21	2
115	PD>5	gp	2	0.766	0.455	10.345	24.930	79	12	21	2
115	PD>5	mc	3	0.685	0.682	8.047	18.343	79	12	21	2
115	PD>5	nc	4	0.677	0.397	9.264	20.611	79	12	21	2
115	PD>5	pu	7	0.817	0.449	10.595	24.310	79	12	21	2
115	PD>5	sn	8	0.850	0.594	10.263	22.928	79	12	21	2
115	PD>5	th	9	0.741	0.464	9.273	16.052	79	12	21	2
115	PD>5	sl1	11	0.767	0.634	10.408	23.825	79	12	21	2
115	PD>5	sl2	12	0.809	0.559	10.053	22.854	79	12	21	2
115	PD>5	sl3	13	0.928	0.590	10.374	21.882	79	12	21	2
116	PD>5	cc	1	0.833	0.726	9.013	18.780	49	8.72	20	2
116	PD>5	gp	2	0.801	0.406	9.685	15.390	49	8.72	20	2
116	PD>5	mc	3	0.703	0.591	8.680	15.672	49	8.72	20	2
116	PD>5	nc	4	0.768	0.328	9.424	12.517	49	8.72	20	2
116	PD>5	pu	7	0.794	0.365	9.728	13.375	49	8.72	20	2
116	PD>5	sn	8	0.852	0.500	9.665	15.746	49	8.72	20	2
116	PD>5	th	9	0.731	0.437	9.942	14.961	49	8.72	20	2
116	PD>5	sl1	11	0.815	0.518	9.762	15.569	49	8.72	20	2
116	PD>5	sl2	12	0.853	0.498	9.691	15.901	49	8.72	20	2
116	PD>5	sl3	13	0.897	0.467	9.488	15.762	49	8.72	20	2
117	PD>5	cc	1	0.710	0.816	11.239	21.392	65.66	10.24	39	3
117	PD>5	gp	2	0.831	0.403	13.484	21.392	65.66	10.24	39	3
117	PD>5	mc	3	0.771	0.701	10.392	18.483	65.66	10.24	39	3
117	PD>5	nc	4	0.788	0.324	11.750	20.193	65.66	10.24	39	3
117	PD>5	pu	7	0.784	0.366	12.652	18.795	65.66	10.24	39	3
117	PD>5	sn	8	0.866	0.562	12.016	21.269	65.66	10.24	39	3
117	PD>5	th	9	0.764	0.399	11.617	19.675	65.66	10.24	39	3
117	PD>5	sl1	11	0.859	0.559	12.062	21.912	65.66	10.24	39	3
117	PD>5	sl2	12	0.836	0.571	12.217	22.333	65.66	10.24	39	3
117	PD>5	sl3	13	0.900	0.558	11.696	19.563	65.66	10.24	39	3
118	PD>5	cc	1	0.728	0.836	9.218	19.237	76	5.58	30	4
118	PD>5	gp	2	0.843	0.420	9.601	20.230	76	5.58	30	4
118	PD>5	mc	3	0.690	0.678	8.303	16.476	76	5.58	30	4
118	PD>5	nc	4	0.671	0.451	9.864	21.418	76	5.58	30	4
118	PD>5	pu	7	0.794	0.444	10.503	21.359	76	5.58	30	4
118	PD>5	sn	8	0.825	0.608	9.467	19.915	76	5.58	30	4
118	PD>5	th	9	0.722	0.463	9.194	14.774	76	5.58	30	4
118	PD>5	sl1	11	0.779	0.652	9.723	18.860	76	5.58	30	4
118	PD>5	sl2	12	0.821	0.618	9.165	21.841	76	5.58	30	4
118	PD>5	sl3	13	0.852	0.540	9.553	18.649	76	5.58	30	4
119	PD>5	cc	1	0.747	0.846	9.397	20.012	59	8.79	12	2
119	PD>5	gp	2	0.779	0.446	11.214	23.857	59	8.79	12	2
119	PD>5	mc	3	0.651	0.639	8.115	17.021	59	8.79	12	2
119	PD>5	nc	4	0.772	0.308	9.170	13.830	59	8.79	12	2
119	PD>5	pu	7	0.912	0.376	10.394	17.818	59	8.79	12	2
119	PD>5	sn	8	0.812	0.583	9.793	21.102	59	8.79	12	2
119	PD>5	th	9	0.698	0.452	9.588	16.153	59	8.79	12	2
119	PD>5	sl1	11	0.734	0.585	10.397	22.624	59	8.79	12	2
119	PD>5	sl2	12	0.819	0.646	9.709	21.523	59	8.79	12	2
119	PD>5	sl3	13	0.923	0.501	8.998	19.074	59	8.79	12	2
120	PD>5	cc	1	0.751	0.814	9.191	19.523	72.38	14.2	37	3
120	PD>5	gp	2	0.788	0.425	9.792	20.032	72.38	14.2	37	3
120	PD>5	mc	3	0.669	0.679	8.178	18.328	72.38	14.2	37	3
120	PD>5	nc	4	0.818	0.327	8.971	14.962	72.38	14.2	37	3
120	PD>5	pu	7	0.802	0.375	10.193	16.407	72.38	14.2	37	3
120	PD>5	sn	8	0.898	0.519	9.176	20.055	72.38	14.2	37	3
120	PD>5	th	9	0.746	0.440	9.223	15.018	72.38	14.2	37	3
120	PD>5	sl1	11	0.894	0.545	9.754	20.918	72.38	14.2	37	3
120	PD>5	sl2	12	0.874	0.538	8.995	21.211	72.38	14.2	37	3
120	PD>5	sl3	13	0.935	0.461	8.561	17.189	72.38	14.2	37	3
